# Supplementary material for: Metagenomics of Parkinson’s disease implicates the gut microbiome in multiple disease mechanisms
Source: Nat Commun. 2022 Nov 15;13:6958. doi: 10.1038/s41467-022-34667-x (PMC9663292; doi:10.1038/s41467-022-34667-x)
Supplement: Supplementary file 4 — Supplementary Datasets 1 - 11 [file 41467_2022_34667_MOESM4_ESM.xlsx]

## Sheet: Supplementary Data 1
Supplementary Data 1. Full results of species-level metagenome wide association study (MWAS). Differential abundances of species in PD (N = 490) vs. NHC (N = 234) were tested using two methods, MaAsLin2 and ANCOM-BC, while adjusting for technical covariates (stool sample collection method and total sequence count per sample). Shown are all 719 species and the 'UNKNOWN' group that were detected by…
										MaAsLin2 results										ANCOM-BC results
Kingdom	Phylum	Class	Order	Famiy	Genus	Species	N PD	N NHC		RA in PD	RA in NHC	Beta	SE	P	FDR	FC	FC lower	FC upper		BC-OA in PD	BC-OA in NHC	Beta	SE	P	FDR	FC	FC lower	FC upper
Bacteria	Actinobacteria	Actinobacteria	Actinomycetales	Actinomycetaceae	Actinomyces	Actinomyces oris	269	76		0.00024517	7.54274e-05	1.82296	0.279318	1.27024e-10	3.26451e-08	3.53806	2.42082	5.17092		72.2497	11.2732	1.87426	0.288921	8.74934e-11	2.25733e-08	6.51602	3.69869	11.4793
Bacteria	Actinobacteria	Actinobacteria	Bifidobacteriales	Bifidobacteriaceae	Bifidobacterium	Bifidobacterium dentium	195	48		0.00260638	0.000894334	2.02876	0.343569	5.43509e-09	6.9841e-07	4.08054	2.55862	6.50773		42.3974	6.1	1.95426	0.319695	9.78346e-10	8.41378e-08	7.05871	3.77221	13.2085
Bacteria	Firmicutes	Bacilli	Lactobacillales	Streptococcaceae	Streptococcus	Streptococcus mutans	171	35		0.000538142	0.000411431	1.63633	0.28141	9.1278e-09	7.81948e-07	3.10874	2.12103	4.5564		20.667	3.6614	1.75061	0.276257	2.34434e-10	3.02419e-08	5.75813	3.35063	9.89547
Bacteria	Firmicutes	Clostridia	Clostridiales	Ruminococcaceae	Ruminococcaceae unclassified	Clostridium leptum	432	174		0.00207198	0.00132433	1.80998	0.317987	1.82811e-08	1.17456e-06	3.50637	2.27635	5.40103		4003.99	918.613	1.4833	0.302806	9.65557e-07	3.11392e-05	4.40748	2.43465	7.97892
Bacteria	Firmicutes	Clostridia	Clostridiales	Ruminococcaceae	Ruthenibacterium	Ruthenibacterium lactatiformans	479	228		0.0120084	0.00499024	1.12016	0.202895	4.71219e-08	2.42206e-06	2.1737	1.65002	2.8636		53351.6	28593.4	0.636206	0.166262	0.000129958	0.00186273	1.8893	1.36388	2.61713
Bacteria	Firmicutes	Clostridia	Clostridiales	Lachnospiraceae	Blautia	Blautia wexlerae	433	214		0.0158443	0.0282869	-1.92887	0.375523	3.60766e-07	1.54528e-05	0.262636	0.157684	0.437441		10837.5	53144.6	-1.58863	0.305595	2.00927e-07	1.03678e-05	0.204206	0.112186	0.371702
Bacteria	Firmicutes	Clostridia	Clostridiales	Ruminococcaceae	Ruminococcaceae unclassified	Ruminococcaceae bacterium D5	161	38		0.00062612	0.000202191	1.23847	0.255008	1.46577e-06	5.27899e-05	2.35948	1.66862	3.33638		17.5885	4.24778	1.43023	0.283581	4.57195e-07	1.96594e-05	4.17965	2.39746	7.28667
Bacteria	Firmicutes	Bacilli	Lactobacillales	Enterococcaceae	Enterococcus	Enterococcus avium	53	1		0.000455762	2.69103e-06	0.816195	0.168874	1.64327e-06	5.27899e-05	1.76076	1.39978	2.21482		2.72014	1.04758	0.954539	0.170263	2.06759e-08	1.3336e-06	2.59747	1.86046	3.62645
Bacteria	Firmicutes	Clostridia	Clostridiales	Lachnospiraceae	Roseburia	Roseburia intestinalis	294	170		0.00487247	0.0101967	-2.22504	0.485436	5.38763e-06	0.000153847	0.213893	0.110606	0.413631		493.146	3731.23	-2.01916	0.411344	9.16876e-07	3.11392e-05	0.132767	0.0592855	0.297327
Bacteria	Firmicutes	Clostridia	Clostridiales	Lachnospiraceae	Eisenbergiella	Eisenbergiella tayi	266	100		0.00173594	0.000343855	1.42615	0.315685	7.30716e-06	0.000187794	2.68728	1.75006	4.12641		114.148	32.7513	1.28433	0.329903	9.8989e-05	0.0015962	3.61225	1.89216	6.89599
Bacteria	Firmicutes	Erysipelotrichia	Erysipelotrichales	Erysipelotrichaceae	Coprobacillus	Coprobacillus cateniformis	82	12		0.000211971	1.46068e-05	0.927634	0.213781	1.63467e-05	0.000381918	1.90215	1.42269	2.5432		3.5839	1.52181	0.862024	0.192623	7.6345e-06	0.00019697	2.36795	1.62334	3.45411
Bacteria	Firmicutes	Erysipelotrichia	Erysipelotrichales	Erysipelotrichaceae	Turicibacter	Turicibacter sanguinis	105	24		0.000357862	5.02632e-05	1.09502	0.269824	5.48437e-05	0.00117457	2.13616	1.48059	3.08202		6.01002	2.35372	0.945258	0.234664	5.62229e-05	0.00103611	2.57348	1.62469	4.07635
Bacteria	Firmicutes	Clostridia	Clostridiales	Ruminococcaceae	Ruminococcus	Ruminococcus lactaris	115	88		0.00202767	0.00347595	-1.21008	0.305415	8.16975e-05	0.00159368	0.432245	0.285449	0.654532		11.8694	68.9279	-1.7642	0.411004	1.76735e-05	0.00037998	0.171324	0.0765533	0.383416
Bacteria	Firmicutes	Bacilli	Lactobacillales	Lactobacillaceae	Lactobacillus	Lactobacillus salivarius	71	13		0.00167337	4.69043e-05	0.908561	0.230177	8.68154e-05	0.00159368	1.87717	1.37308	2.56633		3.70945	1.61075	0.83832	0.209562	6.32522e-05	0.00108794	2.31248	1.53354	3.48707
Bacteria	Firmicutes	Clostridia	Clostridiales	Clostridiaceae	Clostridium	Clostridium sp CAG 299	68	52		0.000378774	0.00156401	-1.12657	0.28894	0.00010563	0.00180979	0.458003	0.309306	0.678186		3.27341	11.2168	-1.22548	0.335634	0.000260977	0.00330504	0.293616	0.152084	0.566863
Bacteria	Actinobacteria	Coriobacteriia	Coriobacteriales	Coriobacteriaceae	Enorma	Collinsella massiliensis	261	96		0.000272019	2.2335e-05	0.883175	0.229497	0.000129497	0.00208005	1.84443	1.35038	2.51924		27.4127	12.5853	0.789514	0.237597	0.000890825	0.00792527	2.20233	1.3824	3.50855
Bacteria	Actinobacteria	Actinobacteria	Bifidobacteriales	Bifidobacteriaceae	Scardovia	Scardovia wiggsiae	50	5		5.10439e-05	1.23675e-06	0.562391	0.147344	0.000146783	0.00221901	1.47671	1.20882	1.80398		1.90676	1.15373	0.501938	0.131042	0.000127954	0.00186273	1.65192	1.27774	2.13567
Bacteria	Firmicutes	Bacilli	Lactobacillales	Streptococcaceae	Streptococcus	Streptococcus australis	40	46		2.62327e-05	7.3612e-05	-0.590923	0.155988	0.00016437	0.00224186	0.663918	0.537129	0.820635		1.66261	4.47099	-0.988943	0.218623	6.08236e-06	0.000174361	0.37197	0.242333	0.570957
Bacteria	Firmicutes	Clostridia	Clostridiales	Lachnospiraceae	Anaerostipes	Anaerostipes hadrus	337	187		0.00853322	0.0112254	-1.62546	0.429317	0.00016574	0.00224186	0.324105	0.180876	0.580753		2134.59	11564.6	-1.68149	0.390297	1.64574e-05	0.00037998	0.186097	0.0865989	0.399915
Bacteria	Actinobacteria	Actinobacteria	Actinomycetales	Actinomycetaceae	Actinomyces	Actinomyces sp oral taxon 448	55	6		2.2931e-05	8.24103e-06	0.556482	0.155041	0.000354095	0.00448377	1.47068	1.19135	1.81549		1.99681	1.22139	0.491614	0.139485	0.000424299	0.00405441	1.63495	1.24386	2.14901
Bacteria	Firmicutes	Bacilli	Lactobacillales	Lactobacillaceae	Lactobacillus	Lactobacillus fermentum	113	28		0.00115914	0.000479771	1.12273	0.313786	0.000369407	0.00448377	2.17759	1.42179	3.33516		8.38177	3.15132	0.991481	0.279154	0.000382707	0.00379763	2.69522	1.55946	4.65817
Bacteria	Firmicutes	Clostridia	Clostridiales	Ruminococcaceae	Ruminococcus	Ruminococcus callidus	17	22		2.69265e-05	0.000120939	-0.3041	0.0852342	0.000383825	0.00448377	0.809947	0.721385	0.909383		1.19492	2.42008	-0.708983	0.195478	0.000286824	0.00334242	0.492144	0.335504	0.721916
Bacteria	Firmicutes	Clostridia	Clostridiales	Clostridiaceae	Hungatella	Hungatella hathewayi	264	98		0.000675089	0.00038041	1.2052	0.340691	0.000429806	0.00451758	2.3057	1.4514	3.66283		91.2066	32.1735	1.06324	0.351388	0.00247946	0.0139065	2.89574	1.4543	5.76591
Bacteria	Firmicutes	Clostridia	Clostridiales	Lachnospiraceae	Fusicatenibacter	Fusicatenibacter saccharivorans	350	192		0.0145348	0.0215251	-1.82685	0.517217	0.000438605	0.00451758	0.28188	0.139603	0.569157		4634.94	24835.1	-1.65637	0.396845	2.9949e-05	0.000594372	0.19083	0.087669	0.415382
Bacteria	Bacteroidetes	Bacteroidia	Bacteroidales	Porphyromonadaceae	Porphyromonas	Porphyromonas asaccharolytica	51	8		0.000183672	1.24197e-05	0.8048	0.228563	0.000456798	0.00451758	1.7469	1.2806	2.38301		2.06558	1.28266	0.49228	0.149933	0.00102584	0.00882223	1.63604	1.21947	2.19493
Bacteria	Actinobacteria	Actinobacteria	Actinomycetales	Actinomycetaceae	Actinomyces	Actinomyces sp HPA0247	126	31		0.000124822	7.07026e-05	0.832378	0.236443	0.000457992	0.00451758	1.78062	1.29141	2.45514		6.25261	2.7735	0.822931	0.238036	0.000545883	0.00502992	2.27716	1.42815	3.63091
Bacteria	Firmicutes	Bacilli	Lactobacillales	Lactobacillaceae	Lactobacillus	Lactobacillus paragasseri	51	6		0.000369507	0.000114102	0.659906	0.188263	0.000484458	0.00451758	1.57998	1.22341	2.04047		2.31897	1.28112	0.599553	0.168359	0.000369211	0.00379763	1.8213	1.3094	2.53333
Bacteria	Firmicutes	Clostridia	Clostridiales	Ruminococcaceae	Faecalibacterium	Faecalibacterium prausnitzii	447	216		0.0419992	0.0561963	-1.32752	0.379188	0.000492187	0.00451758	0.398453	0.23804	0.666969		48342.7	150387	-1.11626	0.306375	0.000269015	0.00330504	0.327502	0.179648	0.597044
Bacteria	Firmicutes	Negativicutes	Veillonellales	Veillonellaceae	Megasphaera	Megasphaera sp DISK 18	52	7		0.000330191	0.000100994	0.731582	0.209848	0.000519564	0.00460441	1.66046	1.24857	2.20822		2.50612	1.34784	0.62733	0.174928	0.000335516	0.00360679	1.8726	1.32906	2.63844
Bacteria	Proteobacteria	Gammaproteobacteria	Enterobacterales	Enterobacteriaceae	Escherichia	Escherichia coli	285	105		0.0122339	0.0087071	1.3027	0.379165	0.000624885	0.00535318	2.46691	1.4738	4.12921		411.297	104.872	1.39367	0.426418	0.00108186	0.00900389	4.02962	1.74699	9.29477
Bacteria	Synergistetes	Synergistia	Synergistales	Synergistaceae	Cloacibacillus	Cloacibacillus evryensis	102	29		0.00181187	0.000269674	0.750638	0.226047	0.00094316	0.00779731	1.68254	1.23763	2.28737		7.08147	3.16508	0.807663	0.265321	0.00233378	0.0133803	2.24266	1.33327	3.77233
Bacteria	Bacteroidetes	Bacteroidia	Bacteroidales	Rikenellaceae	Alistipes	Alistipes indistinctus	224	82		0.00140261	0.000553661	1.3215	0.398943	0.000970871	0.00779731	2.49925	1.45354	4.29729		79.1201	27.3098	1.07364	0.364091	0.0031899	0.0167958	2.926	1.43336	5.97303
Archaea	Euryarchaeota	Methanobacteria	Methanobacteriales	Methanobacteriaceae	Methanobrevibacter	Methanobrevibacter smithii	184	63		0.00466637	0.0025044	1.39686	0.425509	0.00107749	0.00839134	2.63327	1.47719	4.69412		60.0558	18.5907	1.18251	0.387956	0.00230332	0.0133803	3.26255	1.52518	6.97899
Bacteria	Firmicutes	Clostridia	Clostridiales	Eubacteriaceae	Eubacterium	Eubacterium sp CAG 38	189	117		0.00134822	0.00200898	-1.28105	0.397975	0.00134446	0.00976763	0.411496	0.239637	0.706608		38.8637	163.427	-1.43724	0.397351	0.000297968	0.00334242	0.237582	0.109039	0.517661
Bacteria	Firmicutes	Clostridia	Clostridiales	Lachnospiraceae	Lachnoclostridium	Lachnoclostridium sp An131	73	17		5.26369e-05	1.12415e-05	0.51324	0.159604	0.00135939	0.00976763	1.42725	1.14903	1.77284		2.74028	1.68963	0.492203	0.174628	0.00482375	0.0226278	1.63592	1.16175	2.3036
Bacteria	Firmicutes	Bacilli	Lactobacillales	Lactobacillaceae	Lactobacillus	Lactobacillus rhamnosus	105	29		0.000427547	8.07303e-05	0.787859	0.245147	0.00136823	0.00976763	1.72651	1.23745	2.40886		6.23171	2.93477	0.764236	0.257613	0.00301102	0.0161842	2.14735	1.29604	3.55785
Bacteria	Firmicutes	Clostridia	Clostridiales	Lachnospiraceae	Lachnospiraceae unclassified	Eubacterium rectale	390	206		0.0274331	0.0404275	-1.45563	0.472589	0.00214795	0.0146564	0.364596	0.191856	0.692865		6816.65	28406.7	-1.41221	0.374324	0.00016149	0.00219286	0.243604	0.116964	0.507358
Bacteria	Firmicutes	Clostridia	Clostridiales	Eubacteriaceae	Eubacterium	Eubacterium limosum	81	23		0.0001593	3.95154e-05	0.668981	0.217383	0.0021671	0.0146564	1.58995	1.18338	2.13621		3.38388	2.02463	0.51397	0.199804	0.0101007	0.0394844	1.67192	1.13015	2.47338
Bacteria	Firmicutes	Bacilli	Lactobacillales	Streptococcaceae	Streptococcus	Streptococcus anginosus group	111	30		0.000304071	7.81017e-05	0.61351	0.201669	0.00243416	0.0160405	1.52998	1.16331	2.01221		5.96181	2.93615	0.721664	0.24019	0.0026597	0.0146	2.05785	1.28517	3.2951
Bacteria	Firmicutes	Negativicutes	Acidaminococcales	Acidaminococcaceae	Acidaminococcus	Acidaminococcus intestini	157	51		0.00811804	0.00501673	1.49058	0.491806	0.00252627	0.0162313	2.81001	1.44057	5.48129		42.6505	13.2094	1.18115	0.407591	0.00375704	0.018871	3.25811	1.4656	7.24292
Bacteria	Actinobacteria	Actinobacteria	Bifidobacteriales	Bifidobacteriaceae	Bifidobacterium	Bifidobacterium pullorum	53	11		0.00093668	0.000119436	0.575601	0.190649	0.00262425	0.0164496	1.4903	1.15024	1.9309		2.75792	1.5689	0.565339	0.203075	0.00537112	0.0237949	1.76005	1.18212	2.62051
Bacteria	Firmicutes	Bacilli	Lactobacillales	Lactobacillaceae	Lactobacillus	Lactobacillus gasseri	50	6		0.000195187	2.95278e-05	0.408942	0.135999	0.00273068	0.0167092	1.32771	1.10373	1.59715		2.15481	1.28213	0.518926	0.162714	0.00142673	0.0105023	1.68022	1.22141	2.31138
Bacteria	Actinobacteria	Actinobacteria	Bifidobacteriales	Bifidobacteriaceae	Bifidobacterium	Bifidobacterium gallinarum	40	5		6.01469e-05	7.59829e-06	0.335175	0.112728	0.00304448	0.0181961	1.26153	1.0824	1.47031		1.71169	1.17985	0.372761	0.132221	0.00481405	0.0226278	1.45174	1.12031	1.88121
Bacteria	Firmicutes	Clostridia	Clostridiales	Lachnospiraceae	Blautia	Blautia hansenii	78	59		0.000421841	0.000729667	-0.923039	0.311399	0.00313519	0.0183124	0.527397	0.345467	0.805135		3.91155	10.9368	-1.03944	0.33064	0.00166814	0.0113258	0.353653	0.184983	0.676119
Bacteria	Firmicutes	Negativicutes	Veillonellales	Veillonellaceae	Megasphaera	Megasphaera sp MJR8396C	83	16		0.00201279	0.00101003	0.910036	0.307841	0.00321646	0.0183696	1.87909	1.23685	2.85483		4.85231	2.18245	0.805511	0.262233	0.00212819	0.0133803	2.23784	1.33848	3.74151
Bacteria	Proteobacteria	Gammaproteobacteria	Enterobacterales	Enterobacteriaceae	Klebsiella	Klebsiella pneumoniae	143	47		0.00598182	0.0055365	0.981321	0.334541	0.00345994	0.0191006	1.97427	1.2532	3.11023		21.9237	8.16332	1.0055	0.370582	0.00666151	0.0277205	2.73329	1.32202	5.65108
Bacteria	Actinobacteria	Actinobacteria	Actinomycetales	Actinomycetaceae	Actinomyces	Actinomyces naeslundii	77	19		2.74243e-05	1.02842e-05	0.497506	0.169778	0.00349311	0.0191006	1.41177	1.12097	1.77802		2.80621	1.78013	0.453401	0.181111	0.0122991	0.0453309	1.57365	1.10343	2.24426
Bacteria	Actinobacteria	Actinobacteria	Bifidobacteriales	Bifidobacteriaceae	Bifidobacterium	Bifidobacterium saeculare	35	4		5.78347e-05	5.12308e-06	0.343144	0.117879	0.00371406	0.0198857	1.26852	1.0808	1.48884		1.57088	1.13545	0.321513	0.12216	0.00849068	0.0337015	1.37921	1.08554	1.75233
Bacteria	Firmicutes	Bacilli	Lactobacillales	Streptococcaceae	Streptococcus	Streptococcus mitis	67	48		2.66904e-05	4.73957e-05	-0.549219	0.189305	0.00383028	0.0200894	0.68339	0.528415	0.883816		2.32641	4.8886	-0.739055	0.233533	0.00155263	0.0108265	0.477565	0.302166	0.75478
Bacteria	Firmicutes	Clostridia	Clostridiales	Lachnospiraceae	Lachnoclostridium	Clostridium hylemonae	34	5		2.91341e-05	2.57094e-06	0.295905	0.102812	0.00411886	0.021171	1.22766	1.06762	1.41168		1.53194	1.16405	0.272338	0.119472	0.022637	0.0694954	1.31303	1.03891	1.65948
Bacteria	Firmicutes	Bacilli	Lactobacillales	Streptococcaceae	Streptococcus	Streptococcus vestibularis	185	60		0.00145298	0.000569246	0.723745	0.25272	0.00430741	0.021706	1.65146	1.17155	2.32798		27.9967	10.8482	0.958001	0.32819	0.00351104	0.018117	2.60648	1.36992	4.95924
Bacteria	Firmicutes	Erysipelotrichia	Erysipelotrichales	Erysipelotrichaceae	Erysipelatoclostridium	Clostridium innocuum	373	160		0.00217176	0.00155371	0.976433	0.346747	0.00499584	0.024691	1.96759	1.22842	3.15154		955.701	436.496	0.794634	0.352538	0.0241939	0.0701351	2.21363	1.10922	4.41766
Bacteria	Actinobacteria	Actinobacteria	Actinomycetales	Actinomycetaceae	Actinomyces	Actinomyces sp ICM47	132	84		8.27529e-05	0.000125249	-0.744017	0.265125	0.00514691	0.0249576	0.597075	0.416486	0.855967		7.1393	17.908	-0.911227	0.297394	0.00218373	0.0133803	0.40203	0.224446	0.720122
Bacteria	Actinobacteria	Actinobacteria	Bifidobacteriales	Bifidobacteriaceae	Bifidobacterium	Bifidobacterium bifidum	153	54		0.0112983	0.00374767	1.30886	0.468497	0.00534848	0.0251408	2.47746	1.31095	4.68198		25.9636	9.91463	0.970622	0.378115	0.0102582	0.0395016	2.63959	1.25799	5.53852
Bacteria	Firmicutes	Negativicutes	Veillonellales	Veillonellaceae	Dialister	Dialister invisus	112	72		0.000285328	0.000445595	-0.81888	0.294161	0.00551379	0.0251408	0.566882	0.38013	0.845382		6.98233	19.1673	-1.01298	0.350025	0.00380345	0.018871	0.363136	0.182862	0.721135
Bacteria	Firmicutes	Clostridia	Clostridiales	Lachnospiraceae	Roseburia	Roseburia faecis	290	158		0.0121231	0.0176625	-1.44916	0.52243	0.00568266	0.0251408	0.366235	0.180101	0.744738		616.985	2512.74	-1.38615	0.447846	0.00196715	0.0128274	0.250036	0.103942	0.601475
Archaea	Euryarchaeota	Thermoplasmata	Methanomassiliicoccales	Methanomassiliicoccaceae	Methanomassiliicoccus	Candidatus Methanomassiliicoccus intestinalis	45	9		0.000476104	0.000140155	0.425374	0.15335	0.00568272	0.0251408	1.34292	1.09036	1.65398		2.3241	1.47424	0.456202	0.184944	0.0136365	0.0475433	1.57807	1.09824	2.26753
Bacteria	Firmicutes	Clostridia	Clostridiales	Ruminococcaceae	Ruminococcus	Ruminococcus bicirculans	146	95		0.0067114	0.0111907	-1.25807	0.453694	0.00569868	0.0251408	0.418102	0.225732	0.774409		29.8809	130.994	-1.48742	0.459736	0.00121484	0.00949785	0.225956	0.0917674	0.556363
Bacteria	Bacteroidetes	Bacteroidia	Bacteroidales	Prevotellaceae	Prevotella	Prevotella copri	157	103		0.012962	0.0351994	-1.16981	0.422543	0.00577646	0.0251408	0.444481	0.250348	0.789153		17.9753	66.1414	-1.30369	0.408136	0.00140197	0.0105023	0.271529	0.122012	0.604266
Bacteria	Firmicutes	Clostridia	Clostridiales	Eubacteriaceae	Eubacterium	Eubacterium callanderi	79	20		0.000167499	7.29987e-05	0.523953	0.189728	0.0058985	0.0251408	1.43789	1.11117	1.86067		3.64513	2.09629	0.54931	0.220214	0.0126158	0.0458354	1.73206	1.1249	2.66693
Bacteria	Firmicutes	Clostridia	Clostridiales	Christensenellaceae	Christensenella	Christensenella minuta	76	23		7.88269e-05	2.01363e-05	0.555708	0.201644	0.00600138	0.0251408	1.46989	1.11766	1.93312		2.9287	1.94513	0.410185	0.185522	0.0270374	0.0758224	1.5071	1.04766	2.16801
Bacteria	Proteobacteria	Gammaproteobacteria	Enterobacterales	Enterobacteriaceae	Klebsiella	Klebsiella quasipneumoniae	101	26		0.00115576	0.000472613	0.575996	0.209585	0.00614108	0.0251408	1.49071	1.12133	1.98176		6.98961	3.09786	0.821831	0.285493	0.00399391	0.0194421	2.27466	1.29987	3.98046
Bacteria	Actinobacteria	Actinobacteria	Bifidobacteriales	Bifidobacteriaceae	Bifidobacterium	Bifidobacterium longum	402	173		0.0330259	0.0153401	1.22483	0.44705	0.00629979	0.0251408	2.33728	1.27333	4.29021		10577.3	3887.2	1.00945	0.411985	0.0142769	0.0488525	2.7441	1.2238	6.15302
Bacteria	Actinobacteria	Coriobacteriia	Coriobacteriales	Coriobacteriaceae	Enorma	Enorma massiliensis	128	38		0.000549443	0.000387956	0.67924	0.24809	0.00633653	0.0251408	1.6013	1.14312	2.2431		4.87664	2.89302	0.526502	0.211487	0.0127913	0.0458354	1.693	1.1185	2.56258
Bacteria	Firmicutes	Bacilli	Lactobacillales	Enterococcaceae	Enterococcus	Enterococcus faecium	63	11		0.000329214	0.00049412	0.484766	0.177171	0.00636937	0.0251408	1.39936	1.10001	1.78018		3.04005	1.64276	0.613399	0.220674	0.00544148	0.0237949	1.8467	1.19827	2.84601
Bacteria	Firmicutes	Clostridia	Clostridiales	Ruminococcaceae	Pseudoflavonifractor	Pseudoflavonifractor sp An184	69	19		0.000170245	0.000131629	0.585587	0.214372	0.00645638	0.0251408	1.50065	1.12149	2.00799		3.01815	1.91269	0.471144	0.206035	0.0222122	0.0694954	1.60182	1.06963	2.39881
Bacteria	Firmicutes	Clostridia	Clostridiales	Lachnospiraceae	Roseburia	Roseburia inulinivorans	270	151		0.0028155	0.00403938	-1.18902	0.437409	0.006719	0.0255993	0.4386	0.242097	0.794598		251.114	920.821	-1.27886	0.401976	0.00146543	0.0105023	0.278354	0.126599	0.61202
Bacteria	Actinobacteria	Actinobacteria	Micrococcales	Micrococcaceae	Rothia	Rothia mucilaginosa	150	91		0.000102278	0.000169144	-0.751348	0.276674	0.00677335	0.0255993	0.594048	0.407923	0.865097		8.82382	22.0504	-0.901638	0.295285	0.00226224	0.0133803	0.405904	0.227548	0.724061
Bacteria	Bacteroidetes	Bacteroidia	Bacteroidales	Tannerellaceae	Parabacteroides	Parabacteroides distasonis	435	195		0.0225438	0.0198104	1.10913	0.409217	0.00688083	0.0256286	2.15715	1.23719	3.7612		42279.2	19640.7	0.785819	0.354369	0.0265877	0.0753804	2.1942	1.09555	4.39462
Bacteria	Firmicutes	Bacilli	Lactobacillales	Lactobacillaceae	Lactobacillus	Lactobacillus reuteri	42	8		0.0016581	0.000375315	0.651906	0.24518	0.00801411	0.0294232	1.57124	1.12611	2.19232		2.20062	1.39985	0.453144	0.188154	0.0160238	0.0530019	1.57325	1.08802	2.27487
Bacteria	Firmicutes	Clostridia	Clostridiales	Clostridiaceae	Butyricicoccus	Butyricicoccus pullicaecorum	22	21		6.26814e-05	0.000158188	-0.391493	0.148761	0.00867793	0.0314117	0.76234	0.622841	0.933083		1.32834	2.33448	-0.566849	0.207392	0.00627173	0.0265263	0.56731	0.37782	0.851836
Bacteria	Bacteroidetes	Bacteroidia	Bacteroidales	Rikenellaceae	Alistipes	Alistipes finegoldii	399	175		0.0133115	0.00913936	1.10047	0.425921	0.00996975	0.0355865	2.14424	1.20219	3.8245		5637.84	2665.47	0.774182	0.366105	0.0344604	0.0945827	2.16882	1.05825	4.44486
Bacteria	Firmicutes	Clostridia	Clostridiales	Catabacteriaceae	Catabacter	Catabacter hongkongensis	78	24		3.51304e-05	1.38363e-05	0.457378	0.182029	0.0121997	0.0427791	1.37304	1.07222	1.75827		2.88439	2.07702	0.337042	0.185857	0.0697628	0.160704	1.4008	0.97313	2.01641
Bacteria	Firmicutes	Clostridia	Clostridiales	Ruminococcaceae	Harryflintia	Harryflintia acetispora	143	47		6.83829e-05	4.46782e-05	0.589031	0.234911	0.0123793	0.0427791	1.50424	1.09324	2.06975		7.70716	4.58885	0.527339	0.245084	0.0314236	0.0871751	1.69442	1.0481	2.7393
Bacteria	Bacteroidetes	Bacteroidia	Bacteroidales	Bacteroidaceae	Bacteroides	Bacteroides faecis CAG 32	77	19		0.00105582	0.000796355	0.582904	0.232747	0.0124842	0.0427791	1.49786	1.09181	2.05493		4.42459	2.31954	0.650649	0.254463	0.0105593	0.0400631	1.91679	1.16405	3.15629
Bacteria	Firmicutes	Clostridia	Clostridiales	Eubacteriaceae	Eubacterium	Eubacterium ramulus	159	94		0.000939176	0.00151599	-0.912118	0.365897	0.0128967	0.0436112	0.531404	0.32325	0.873597		21.31	61.4702	-1.05228	0.389138	0.00684825	0.0280452	0.34914	0.162839	0.748584
Bacteria	Actinobacteria	Actinobacteria	Bifidobacteriales	Bifidobacteriaceae	Bifidobacterium	Bifidobacterium breve	78	26		0.00274174	0.000494009	0.666562	0.26918	0.013505	0.0450265	1.58729	1.10112	2.28811		4.7517	2.83146	0.530364	0.27412	0.0530164	0.127834	1.69955	0.993113	2.9085
Bacteria	Firmicutes	Bacilli	Lactobacillales	Streptococcaceae	Streptococcus	Streptococcus lutetiensis	36	5		0.00122322	0.000724743	0.408047	0.165067	0.0136656	0.0450265	1.32689	1.06033	1.66045		2.04726	1.30919	0.44532	0.183687	0.0153363	0.0513865	1.56099	1.08904	2.23747
Bacteria	Firmicutes	Bacilli	Lactobacillales	Streptococcaceae	Streptococcus	Streptococcus sp A12	31	27		7.92184e-06	1.83103e-05	-0.286331	0.117527	0.01508	0.0490578	0.819985	0.698976	0.961942		1.37245	2.30852	-0.524808	0.169736	0.00198875	0.0128274	0.591669	0.424225	0.825203
Bacteria	Proteobacteria	Gammaproteobacteria	Enterobacterales	Enterobacteriaceae	Klebsiella	Klebsiella variicola	120	39		0.00237447	0.00148722	0.637671	0.264272	0.0160736	0.0516365	1.55582	1.08651	2.22784		11.0049	5.30351	0.744779	0.327996	0.0231651	0.0694954	2.10598	1.10728	4.00543
Bacteria	Firmicutes	Clostridia	Clostridiales	Clostridiaceae	Clostridium	Clostridium sp CAG 58	305	157		0.00245606	0.00351286	-0.895832	0.381131	0.0190194	0.0603454	0.537437	0.320223	0.901991		574.18	1554.54	-0.981472	0.401033	0.0143907	0.0488525	0.374759	0.17076	0.822466
Bacteria	Actinobacteria	Coriobacteriia	Eggerthellales	Eggerthellaceae	Gordonibacter	Gordonibacter pamelaeae	459	207		0.00164483	0.00136077	0.618352	0.264546	0.0196912	0.0617152	1.53512	1.07166	2.19902		5866.9	3926.91	0.411723	0.242722	0.0898344	0.199804	1.50942	0.937993	2.42895
Bacteria	Firmicutes	Clostridia	Clostridiales	Lachnospiraceae	Eisenbergiella	Eisenbergiella massiliensis	316	128		0.00151871	0.00157006	0.931615	0.40009	0.0201608	0.0624257	1.90741	1.1076	3.28477		345.834	161.152	0.774687	0.380767	0.0418965	0.107023	2.16991	1.02879	4.57675
Bacteria	Firmicutes	Clostridia	Clostridiales	Oscillospiraceae	Oscillibacter	Oscillibacter sp CAG 241	202	81		0.0052007	0.00257241	1.04189	0.449213	0.0206542	0.063192	2.05892	1.1184	3.79039		56.6785	27.6636	0.736364	0.373335	0.0485648	0.11939	2.08833	1.00464	4.34098
Bacteria	Actinobacteria	Actinobacteria	Bifidobacteriales	Bifidobacteriaceae	Bifidobacterium	Bifidobacterium pseudocatenulatum	205	81		0.0142652	0.00651234	1.0115	0.441066	0.022117	0.0668713	2.01601	1.10728	3.67054		84.9967	36.1798	0.865895	0.422435	0.0403867	0.104198	2.37713	1.03865	5.44048
Bacteria	Firmicutes	Clostridia	Clostridiales	Clostridiaceae	Clostridium	Clostridium disporicum	68	16		9.61263e-05	7.34299e-05	0.449575	0.197726	0.0232758	0.0695566	1.36564	1.04394	1.78648		2.74822	1.8635	0.386997	0.196228	0.048589	0.11939	1.47255	1.00239	2.16323
Bacteria	Firmicutes	Clostridia	Clostridiales	Lachnospiraceae	Blautia	Blautia hydrogenotrophica	230	120		0.000949688	0.00155735	-0.801433	0.361762	0.0270477	0.0798995	0.573779	0.350993	0.937975		62.863	149.672	-0.871584	0.386435	0.0241053	0.0701351	0.418288	0.196126	0.892105
Bacteria	Firmicutes	Clostridia	Clostridiales	Ruminococcaceae	Agathobaculum	Agathobaculum butyriciproducens	280	143		0.0024044	0.00376554	-0.917529	0.418528	0.0286791	0.0821008	0.529415	0.299817	0.934837		352.095	905.419	-0.945178	0.422269	0.0251993	0.072238	0.38861	0.169852	0.889112
Bacteria	Firmicutes	Clostridia	Clostridiales	Eubacteriaceae	Eubacterium	Eubacterium hallii	331	176		0.00716643	0.00719964	-0.77328	0.352787	0.0287051	0.0821008	0.585086	0.3623	0.944867		1799.45	5440.99	-1.10055	0.396948	0.00556245	0.0239185	0.332689	0.152809	0.724316
Bacteria	Firmicutes	Clostridia	Clostridiales	Clostridiales unclassified	Monoglobus	Monoglobus pectinilyticus	178	109		0.00198515	0.00181412	-0.886432	0.404527	0.0287512	0.0821008	0.54095	0.312233	0.937208		39.7523	125.237	-1.15102	0.411368	0.00514165	0.0236883	0.316315	0.141239	0.708408
Bacteria	Firmicutes	Clostridia	Clostridiales	Eubacteriaceae	Eubacterium	Eubacterium sp CAG 274	26	20		9.71816e-05	0.000224384	-0.316819	0.148751	0.0335222	0.0946726	0.802838	0.655937	0.982639		1.42702	2.33982	-0.498899	0.208412	0.0166743	0.0544553	0.607199	0.403577	0.913555
Bacteria	Firmicutes	Firmicutes unclassified	Firmicutes unclassified	Firmicutes unclassified	Firmicutes unclassified	Firmicutes bacterium CAG 424	99	62		0.000905601	0.0017662	-0.66846	0.315279	0.0343289	0.0958971	0.629178	0.409971	0.965592		6.40678	14.4968	-0.816158	0.360234	0.023474	0.0696125	0.442127	0.218227	0.895746
Bacteria	Bacteroidetes	Bacteroidia	Bacteroidales	Bacteroidaceae	Bacteroides	Bacteroides salyersiae	111	36		0.00182065	0.00130735	0.500796	0.237814	0.0355651	0.098282	1.41499	1.02433	1.95465		11.2061	5.73679	0.681067	0.338065	0.0439465	0.111159	1.97598	1.01863	3.8331
Bacteria	Firmicutes	Negativicutes	Veillonellales	Veillonellaceae	Veillonella	Veillonella dispar	46	41		0.000107878	6.52607e-05	-0.260852	0.124655	0.0367347	0.100434	0.834595	0.704575	0.988608		1.96501	4.2147	-0.754255	0.232197	0.00116079	0.00935887	0.470361	0.298388	0.741449
Bacteria	Firmicutes	Clostridia	Clostridiales	Eubacteriaceae	Eubacterium	Eubacterium eligens	234	132		0.00405591	0.00500712	-0.823743	0.39764	0.0386601	0.104586	0.564974	0.329165	0.969714		179.526	569.13	-1.13787	0.431932	0.00842932	0.0337015	0.320501	0.137455	0.747304
Bacteria	Firmicutes	Clostridia	Clostridiales	Lachnospiraceae	Lachnoclostridium	Lachnoclostridium sp An138	77	23		2.92588e-05	1.71778e-05	0.335001	0.163524	0.0408603	0.109386	1.26138	1.0101	1.57517		2.73929	2.04319	0.299162	0.185558	0.106912	0.224255	1.34873	0.937506	1.94033
Bacteria	Firmicutes	Bacilli	Lactobacillales	Enterococcaceae	Enterococcus	Enterococcus faecalis	42	11		0.000321518	0.000107713	0.302259	0.148155	0.0416995	0.109929	1.23307	1.00827	1.50801		2.03773	1.54569	0.283399	0.177174	0.109699	0.228244	1.32763	0.938134	1.87885
Bacteria	Firmicutes	Erysipelotrichia	Erysipelotrichales	Erysipelotrichaceae	Faecalitalea	Faecalitalea cylindroides	63	18		0.00102691	0.000367279	0.385817	0.189315	0.0419184	0.109929	1.3066	1.01028	1.68983		3.44157	2.30247	0.417693	0.240246	0.0821044	0.1842	1.51845	0.9482	2.43166
Bacteria	Firmicutes	Clostridia	Clostridiales	Eubacteriaceae	Anaerofustis	Anaerofustis stercorihominis	64	17		2.53241e-05	2.62957e-05	0.297018	0.146402	0.0428479	0.111231	1.2286	1.007	1.49896		2.26035	1.73377	0.265185	0.171309	0.121624	0.247079	1.30367	0.931853	1.82385
Bacteria	Firmicutes	Clostridia	Clostridiales	Lachnospiraceae	Blautia	Ruminococcus torques	236	130		0.00813607	0.010199	-0.994256	0.495413	0.045131	0.114867	0.501995	0.256092	0.984015		238.271	724.323	-1.0907	0.460696	0.0179089	0.0577563	0.335983	0.136196	0.828837
Bacteria	Actinobacteria	Actinobacteria	Bifidobacteriales	Bifidobacteriaceae	Bifidobacterium	Bifidobacterium adolescentis	216	86		0.0207096	0.0117922	0.923614	0.460237	0.0451421	0.114867	1.89686	1.01505	3.54474		106.62	48.8318	0.787696	0.435736	0.0706478	0.161302	2.19832	0.935806	5.16414
Bacteria	Bacteroidetes	Bacteroidia	Bacteroidales	Odoribacteraceae	Butyricimonas	Butyricimonas virosa	205	82		0.000470948	0.00033463	0.662479	0.337594	0.0501061	0.126248	1.5828	1.00055	2.50388		33.1711	20.454	0.507563	0.319704	0.112376	0.231944	1.66124	0.887757	3.10863
Bacteria	Actinobacteria	Coriobacteriia	Coriobacteriales	Coriobacteriaceae	Collinsella	Collinsella stercoris	329	154		0.00268187	0.00130029	0.656495	0.335421	0.0507068	0.126521	1.57625	0.999355	2.48616		307.214	217.488	0.344919	0.32107	0.282697	0.454862	1.41188	0.752483	2.64909
Bacteria	Firmicutes	Clostridia	Clostridiales	Lachnospiraceae	Blautia	Ruminococcus gnavus	358	186		0.00652418	0.0109278	-0.85628	0.439007	0.0515052	0.127277	0.552375	0.304236	1.0029		1746.72	4325.94	-0.902672	0.396968	0.0229711	0.0694954	0.405485	0.186238	0.882837
Bacteria	Firmicutes	Bacilli	Lactobacillales	Streptococcaceae	Streptococcus	Streptococcus infantis	27	23		8.52429e-06	1.41936e-05	-0.24841	0.128417	0.0534558	0.130839	0.841824	0.707054	1.00228		1.32222	2.07019	-0.44541	0.159694	0.00528474	0.0237949	0.640561	0.46841	0.875982
Bacteria	Firmicutes	Clostridia	Clostridiales	Peptostreptococcaceae	Romboutsia	Romboutsia ilealis	33	9		4.49633e-06	1.10128e-06	0.185771	0.0962794	0.0540611	0.131073	1.13742	0.997967	1.29637		1.34836	1.25974	0.0692621	0.111549	0.534658	0.703785	1.07172	0.861247	1.33362
Bacteria	Actinobacteria	Actinobacteria	Actinomycetales	Actinomycetaceae	Actinomyces	Actinomyces johnsonii	40	9		2.3368e-05	5.07436e-06	0.204982	0.107057	0.0559276	0.134331	1.15267	0.996644	1.33313		1.57729	1.32418	0.17529	0.133208	0.188204	0.351859	1.19159	0.91778	1.54709
Bacteria	Bacteroidetes	Bacteroidia	Bacteroidales	Barnesiellaceae	Barnesiella	Barnesiella intestinihominis	176	66		0.00562916	0.00451183	0.767001	0.406704	0.0597112	0.142091	1.70173	0.979326	2.95701		63.3965	31.0762	0.727655	0.430337	0.0908566	0.200351	2.07022	0.890649	4.81201
Bacteria	Firmicutes	Clostridia	Clostridiales	Lachnospiraceae	Blautia	Blautia coccoides	176	75		0.00108625	0.000347857	0.56586	0.301187	0.0606801	0.143071	1.48027	0.983184	2.22868		19.7607	13.189	0.407245	0.334164	0.222959	0.388672	1.50267	0.780581	2.89274
Bacteria	Bacteroidetes	Bacteroidia	Bacteroidales	Bacteroidaceae	Bacteroides	Bacteroides coprocola	39	26		0.000791557	0.00157527	-0.457624	0.245841	0.0630862	0.147392	0.728185	0.521424	1.01693		2.06436	3.68331	-0.572765	0.273126	0.0359868	0.0954367	0.563964	0.330189	0.963253
Bacteria	Firmicutes	Clostridia	Clostridiales	Clostridiaceae	Clostridium	Clostridium bolteae CAG 59	116	69		0.000292629	0.000758753	-0.453811	0.247498	0.0671268	0.15542	0.730112	0.521628	1.02192		6.48031	12.7572	-0.664621	0.315142	0.034948	0.0949115	0.514469	0.277399	0.954141
Bacteria	Firmicutes	Clostridia	Clostridiales	Clostridiaceae	Clostridium	Clostridium sp CAG 167	45	29		0.000260594	0.000588441	-0.323668	0.17903	0.0710394	0.16301	0.799036	0.626521	1.01905		2.15259	3.6638	-0.539467	0.257613	0.0362511	0.0954367	0.583059	0.351907	0.966044
Bacteria	Actinobacteria	Actinobacteria	Bifidobacteriales	Bifidobacteriaceae	Alloscardovia	Alloscardovia omnicolens	50	14		7.91676e-05	2.61979e-05	0.297005	0.166198	0.0743496	0.169096	1.22859	0.980274	1.53981		2.00171	1.62523	0.210222	0.167037	0.208198	0.373022	1.23395	0.889433	1.71192
Bacteria	Firmicutes	Firmicutes unclassified	Firmicutes unclassified	Firmicutes unclassified	Firmicutes unclassified	Firmicutes bacterium CAG 94	200	82		0.002217	0.000913616	0.65876	0.369888	0.0753389	0.169843	1.57872	0.955137	2.60944		49.8024	30.7419	0.497927	0.371293	0.1799	0.33879	1.64531	0.794687	3.40642
Bacteria	Synergistetes	Synergistia	Synergistales	Synergistaceae	Cloacibacillus	Cloacibacillus porcorum	33	8		0.000560515	0.000125727	0.263909	0.149026	0.077002	0.172041	1.20073	0.980655	1.47019		1.72064	1.41203	0.196983	0.164727	0.231771	0.396006	1.21772	0.881718	1.68177
Bacteria	Firmicutes	Clostridia	Clostridiales	Clostridiaceae	Clostridium	Clostridium sp CAG 253	23	18		5.98455e-05	0.000139614	-0.202872	0.114812	0.0776529	0.172041	0.868819	0.743341	1.01548		1.36382	2.10855	-0.434815	0.191106	0.0228904	0.0694954	0.647385	0.445133	0.941531
Bacteria	Bacteroidetes	Bacteroidia	Bacteroidales	Tannerellaceae	Parabacteroides	Parabacteroides goldsteinii	130	50		0.00169384	0.00167986	0.547023	0.319273	0.087081	0.191281	1.46107	0.946876	2.25449		14.2445	9.13682	0.45092	0.344254	0.190247	0.353121	1.56976	0.799461	3.08224
Bacteria	Bacteroidetes	Bacteroidia	Bacteroidales	Bacteroidaceae	Bacteroides	Bacteroides cellulosilyticus	263	109		0.00594044	0.00732569	0.8361	0.506279	0.0990802	0.214488	1.78522	0.897382	3.55144		230.854	131.369	0.581469	0.430184	0.176479	0.33688	1.78866	0.769749	4.15632
Bacteria	Firmicutes	Clostridia	Clostridiales	Lachnospiraceae	Anaerotignum	Anaerotignum lactatifermentans	136	76		0.000651209	0.000807671	-0.607972	0.368399	0.0993156	0.214488	0.656118	0.397759	1.08229		12.2667	24.16	-0.672767	0.366314	0.0662711	0.154035	0.510295	0.248891	1.04625
Bacteria	Bacteroidetes	Bacteroidia	Bacteroidales	Tannerellaceae	Parabacteroides	Parabacteroides merdae	378	167		0.00939134	0.00874328	0.754786	0.468101	0.107304	0.229809	1.68738	0.893357	3.18714		7486.63	4520.54	0.525514	0.407309	0.196978	0.357959	1.69133	0.761236	3.75782
Bacteria	Firmicutes	Clostridia	Clostridiales	Lachnospiraceae	Blautia	Blautia producta	237	94		0.000610215	0.00111945	0.571154	0.356118	0.109189	0.230328	1.48571	0.915837	2.41019		62.875	37.1614	0.515325	0.373217	0.167351	0.324636	1.67418	0.80559	3.4793
Bacteria	Firmicutes	Bacilli	Lactobacillales	Lactobacillaceae	Lactobacillus	Lactobacillus plantarum	37	10		9.87073e-05	4.22923e-05	0.251666	0.156981	0.109339	0.230328	1.19058	0.961916	1.4736		1.73107	1.47012	0.161551	0.166565	0.332098	0.510007	1.17533	0.847964	1.62909
Bacteria	Firmicutes	Clostridia	Clostridiales	Lachnospiraceae	Blautia	Blautia sp CAG 257	350	181		0.00831712	0.00874189	-0.648925	0.408008	0.112168	0.234366	0.637756	0.366372	1.11016		1589.2	3577.21	-0.81478	0.394634	0.0389564	0.101523	0.442737	0.20428	0.959544
Bacteria	Actinobacteria	Coriobacteriia	Eggerthellales	Eggerthellaceae	Eggerthella	Eggerthella lenta	414	190		0.00414396	0.00342013	0.511948	0.324804	0.115425	0.23733	1.42597	0.917215	2.21693		5459.22	3953.77	0.333537	0.340181	0.326855	0.508004	1.3959	0.716614	2.71907
Bacteria	Actinobacteria	Actinobacteria	Actinomycetales	Actinomycetaceae	Actinomyces	Actinomyces sp oral taxon 181	43	14		1.14737e-05	6.2765e-06	0.232944	0.147794	0.115433	0.23733	1.17523	0.961439	1.43656		1.64367	1.49264	0.102291	0.147303	0.487414	0.651569	1.10771	0.829923	1.47847
Bacteria	Bacteroidetes	Bacteroidia	Bacteroidales	Prevotellaceae	Paraprevotella	Paraprevotella clara	37	23		4.90257e-05	0.000139217	-0.260669	0.168552	0.122419	0.249696	0.834701	0.663868	1.04949		1.58808	2.35783	-0.396262	0.197439	0.0447486	0.112089	0.67283	0.456922	0.990761
Bacteria	Firmicutes	Clostridia	Clostridiales	Ruminococcaceae	Anaerotruncus	Anaerotruncus colihominis	286	133		0.000642546	0.000447682	0.51909	0.337019	0.123941	0.249776	1.43305	0.906597	2.26521		160.939	125.216	0.267464	0.345938	0.439431	0.615424	1.30665	0.663269	2.5741
Bacteria	Bacteroidetes	Bacteroidia	Bacteroidales	Bacteroidaceae	Bacteroides	Bacteroides faecis	114	39		0.0019198	0.00226971	0.438865	0.285964	0.1253	0.249776	1.35554	0.919152	1.99911		11.4715	6.75552	0.531486	0.350624	0.129563	0.26115	1.70146	0.855784	3.38282
Bacteria	Proteobacteria	Gammaproteobacteria	Pasteurellales	Pasteurellaceae	Haemophilus	Haemophilus sp HMSC71H05	22	18		8.17184e-06	1.46897e-05	-0.13966	0.0910202	0.125374	0.249776	0.907733	0.802148	1.02722		1.22573	1.75487	-0.358325	0.144253	0.0129914	0.045915	0.698846	0.526734	0.927197
Bacteria	Bacteroidetes	Bacteroidia	Bacteroidales	Bacteroidaceae	Bacteroides	Bacteroides caccae	317	134		0.0102878	0.0079353	0.778421	0.511408	0.12842	0.253877	1.71525	0.856224	3.43612		1423.25	782.182	0.611108	0.453263	0.17758	0.33688	1.84247	0.757837	4.47946
Bacteria	Firmicutes	Bacilli	Lactobacillales	Streptococcaceae	Streptococcus	Streptococcus thermophilus	303	155		0.00213412	0.00197794	-0.462133	0.306126	0.13158	0.258137	0.725912	0.478921	1.10028		259.483	517.665	-0.688078	0.372563	0.0647648	0.153296	0.502541	0.242125	1.04305
Bacteria	Firmicutes	Firmicutes unclassified	Firmicutes unclassified	Firmicutes unclassified	Firmicutes unclassified	Firmicutes bacterium CAG 145	184	75		0.000717386	0.000611134	0.498193	0.331417	0.13322	0.259376	1.41244	0.900386	2.21571		25.644	17.3916	0.39332	0.337108	0.243313	0.407628	1.48189	0.765357	2.86925
Bacteria	Firmicutes	Clostridia	Clostridiales	Lachnospiraceae	Dorea	Dorea longicatena	260	136		0.00737063	0.00869438	-0.727571	0.489043	0.137256	0.265224	0.60392	0.310767	1.17361		441.57	1049.33	-0.847516	0.46069	0.0658172	0.154035	0.428478	0.173693	1.057
Bacteria	Proteobacteria	Deltaproteobacteria	Desulfovibrionales	Desulfovibrionaceae	Bilophila	Bilophila wadsworthia	327	145		0.000876864	0.000723215	0.52461	0.354743	0.139619	0.266892	1.43854	0.88842	2.32932		472.852	342.881	0.332355	0.355837	0.3503	0.524678	1.39425	0.694137	2.80049
Bacteria	Firmicutes	Clostridia	Clostridiales	Ruminococcaceae	Ruminococcaceae unclassified	Clostridium methylpentosum	82	29		5.61663e-05	1.48278e-05	0.235106	0.159212	0.140196	0.266892	1.17699	0.948061	1.46121		2.87755	2.37526	0.182164	0.197039	0.355222	0.525145	1.19981	0.815436	1.76537
Bacteria	Firmicutes	Negativicutes	Veillonellales	Veillonellaceae	Veillonella	Veillonella infantium	24	20		1.16851e-05	6.91538e-06	-0.160797	0.109212	0.141369	0.267146	0.894531	0.771184	1.03761		1.25498	1.8349	-0.382435	0.150564	0.0110849	0.0414478	0.682198	0.507864	0.916376
Bacteria	Firmicutes	Clostridia	Clostridiales	Lachnospiraceae	Lachnoclostridium	Clostridium symbiosum	319	142		0.00120272	0.00116216	0.543132	0.370469	0.143067	0.268381	1.45713	0.880877	2.41037		362.209	249.226	0.384363	0.37184	0.301287	0.473975	1.46868	0.708615	3.04399
Bacteria	Firmicutes	Negativicutes	Veillonellales	Veillonellaceae	Veillonella	Veillonella atypica	54	35		0.000345991	0.000149963	-0.265354	0.186336	0.15486	0.288399	0.831994	0.64592	1.07167		2.28291	3.66922	-0.473497	0.245616	0.0538811	0.128716	0.62282	0.384849	1.00794
Bacteria	Bacteroidetes	Bacteroidia	Bacteroidales	Bacteroidaceae	Bacteroides	Bacteroides stercoris	393	190		0.0462121	0.0422473	0.657626	0.466749	0.159282	0.294499	1.57748	0.836709	2.9741		11048.8	8452.59	0.300659	0.406881	0.459945	0.624698	1.35075	0.608458	2.9986
Bacteria	Actinobacteria	Coriobacteriia	Coriobacteriales	Coriobacteriaceae	Collinsella	Collinsella aerofaciens	426	200		0.0359703	0.023783	0.622772	0.449763	0.166584	0.3058	1.53983	0.835804	2.83688		17190.9	12337.1	0.352985	0.363433	0.331423	0.510007	1.42331	0.698134	2.90175
Bacteria	Bacteroidetes	Bacteroidia	Bacteroidales	Bacteroidaceae	Bacteroides	Bacteroides xylanisolvens	290	119		0.003113	0.00442148	0.617463	0.450933	0.171332	0.31129	1.53417	0.831411	2.83096		270.668	165.432	0.496511	0.410766	0.226761	0.392646	1.64298	0.734482	3.67522
Bacteria	Firmicutes	Clostridia	Clostridiales	Ruminococcaceae	Anaeromassilibacillus	Anaeromassilibacillus sp An250	192	83		0.000331481	0.000249341	0.471852	0.345129	0.171997	0.31129	1.38689	0.867779	2.21653		23.8139	18.9784	0.243974	0.318506	0.443678	0.615424	1.27631	0.683659	2.38273
Bacteria	Firmicutes	Bacilli	Lactobacillales	Lactobacillaceae	Lactobacillus	Lactobacillus animalis	39	10		0.00239646	0.000791564	0.251252	0.186655	0.1787	0.320874	1.19024	0.923644	1.53378		1.92784	1.56335	0.211853	0.192794	0.271829	0.4467	1.23597	0.847027	1.8035
Bacteria	Verrucomicrobia	Verrucomicrobiae	Verrucomicrobiales	Akkermansiaceae	Akkermansia	Akkermansia muciniphila	364	159		0.0243616	0.0165031	0.702583	0.524753	0.181031	0.320874	1.62742	0.797782	3.31981		2719.26	1651.97	0.50602	0.428271	0.237387	0.402933	1.65868	0.716491	3.83984
Bacteria	Bacteroidetes	Bacteroidia	Bacteroidales	Prevotellaceae	Paraprevotella	Paraprevotella xylaniphila	121	67		0.00124331	0.0014623	-0.441416	0.329951	0.181377	0.320874	0.736411	0.470374	1.15292		10.9506	20.3827	-0.613476	0.36747	0.0950263	0.203918	0.541465	0.263496	1.11267
Bacteria	Firmicutes	Clostridia	Clostridiales	Lachnospiraceae	Roseburia	Roseburia sp CAG 309	38	26		3.26176e-05	4.3441e-05	-0.20235	0.151901	0.183243	0.320874	0.869134	0.70707	1.06834		1.61761	2.41122	-0.398516	0.190188	0.0361373	0.0954367	0.671315	0.462418	0.974581
Bacteria	Firmicutes	Bacilli	Lactobacillales	Lactobacillaceae	Lactobacillus	Lactobacillus vaginalis	31	7		3.84192e-05	4.32872e-05	0.170124	0.127795	0.183535	0.320874	1.12516	0.945826	1.33849		1.42956	1.31699	0.0902483	0.133183	0.498008	0.6623	1.09445	0.842998	1.42089
Bacteria	Bacteroidetes	Bacteroidia	Bacteroidales	Barnesiellaceae	Coprobacter	Coprobacter fastidiosus	75	42		0.000314	0.000487585	-0.352191	0.270659	0.193595	0.336175	0.783394	0.542358	1.13155		3.69604	6.24199	-0.506406	0.291083	0.0819065	0.1842	0.602658	0.34064	1.06622
Bacteria	Bacteroidetes	Bacteroidia	Bacteroidales	Prevotellaceae	Prevotella	Prevotella corporis	32	10		2.65606e-05	1.87239e-05	0.153947	0.119446	0.197868	0.341289	1.11261	0.945948	1.30863		1.49831	1.41611	0.0649587	0.146764	0.65805	0.771713	1.06711	0.800356	1.42278
Bacteria	Proteobacteria	Gammaproteobacteria	Pasteurellales	Pasteurellaceae	Haemophilus	Haemophilus parainfluenzae	40	30		3.72992e-05	3.29124e-05	-0.163889	0.128964	0.204203	0.349868	0.892615	0.749158	1.06354		1.71517	2.72013	-0.462964	0.198062	0.0194146	0.0618392	0.629415	0.426917	0.927964
Bacteria	Bacteroidetes	Bacteroidia	Bacteroidales	Bacteroidaceae	Bacteroides	Bacteroides thetaiotaomicron	400	179		0.0109774	0.0115782	0.540963	0.428615	0.207315	0.352025	1.45494	0.812746	2.60458		7403.56	5227.97	0.357404	0.383865	0.351819	0.524678	1.42961	0.673699	3.03369
Bacteria	Firmicutes	Clostridia	Clostridiales	Eubacteriaceae	Eubacterium	Eubacterium sp CAG 251	34	22		0.000772802	0.000915196	-0.187518	0.148865	0.208201	0.352025	0.878115	0.717329	1.07494		1.96837	3.04524	-0.437145	0.261217	0.0942299	0.203918	0.645878	0.387078	1.07771
Bacteria	Firmicutes	Bacilli	Bacillales	Bacillales unclassified	Gemella	Gemella sanguinis	62	38		2.11388e-05	3.03838e-05	-0.149974	0.120941	0.215357	0.361744	0.901266	0.764708	1.06221		2.28881	3.49091	-0.418035	0.214222	0.0510081	0.124152	0.658339	0.432614	1.00184
Bacteria	Firmicutes	Clostridia	Clostridiales	Clostridiales Family XIII Incertae Sedis	Mogibacterium	Mogibacterium diversum	46	15		9.59959e-06	7.93675e-06	0.141795	0.115768	0.221043	0.368883	1.10328	0.942713	1.29119		1.67219	1.57396	0.0665061	0.142096	0.639759	0.767711	1.06877	0.808963	1.41201
Bacteria	Firmicutes	Clostridia	Clostridiales	Lachnospiraceae	Lachnoclostridium	Clostridium scindens	183	76		0.000452884	0.000417174	0.356388	0.295588	0.228331	0.377179	1.28022	0.856804	1.91287		20.6348	15.6247	0.270137	0.341301	0.428656	0.611012	1.31014	0.671117	2.55765
Bacteria	Firmicutes	Clostridia	Clostridiales	Lachnospiraceae	Lachnoclostridium	Clostridium saccharolyticum	95	33		0.000569296	0.000454049	0.324613	0.269591	0.228949	0.377179	1.25233	0.868269	1.80627		5.12572	3.90308	0.264112	0.281413	0.347977	0.524678	1.30227	0.750169	2.26071
Bacteria	Firmicutes	Erysipelotrichia	Erysipelotrichales	Erysipelotrichaceae	Holdemanella	Holdemanella biformis	54	32		0.000266647	0.000612743	-0.226043	0.189177	0.232529	0.380636	0.854977	0.661206	1.10553		2.4635	3.77393	-0.42593	0.255267	0.0952032	0.203918	0.653162	0.396035	1.07723
Bacteria	Firmicutes	Clostridia	Clostridiales	Lachnospiraceae	Lachnospira	Lachnospira pectinoschiza	139	78		0.00277902	0.00283924	-0.449891	0.384001	0.24175	0.393226	0.732098	0.434512	1.23349		21.4873	41.8828	-0.671086	0.410199	0.101839	0.215364	0.511153	0.228762	1.14214
Bacteria	Firmicutes	Firmicutes unclassified	Firmicutes unclassified	Firmicutes unclassified	Firmicutes unclassified	Firmicutes bacterium CAG 110	79	33		0.0012039	0.000695027	0.320801	0.275571	0.244757	0.394597	1.24902	0.858971	1.8162		4.67787	4.03596	0.146443	0.281287	0.602634	0.73687	1.15771	0.667056	2.00926
Bacteria	Proteobacteria	Deltaproteobacteria	Desulfovibrionales	Desulfovibrionaceae	Desulfovibrio	Desulfovibrio piger	31	10		0.000407706	0.000225284	0.115245	0.0993544	0.246459	0.394597	1.08316	0.946392	1.23969		1.82151	1.63458	0.106761	0.196228	0.586394	0.730277	1.11267	0.757415	1.63455
Bacteria	Firmicutes	Negativicutes	Veillonellales	Veillonellaceae	Dialister	Dialister sp CAG 357	38	13		0.00114459	0.000731229	0.235937	0.203724	0.247199	0.394597	1.17767	0.892942	1.55319		2.22775	1.95439	0.139885	0.229674	0.542486	0.706875	1.15014	0.733245	1.80407
Bacteria	Proteobacteria	Deltaproteobacteria	Desulfovibrionales	Desulfovibrionaceae	Desulfovibrio	Desulfovibrio fairfieldensis	28	10		2.72129e-05	7.31325e-06	0.141716	0.123204	0.250421	0.397272	1.10322	0.933186	1.30423		1.35443	1.35191	-0.00269075	0.126547	0.983036	0.987941	0.997313	0.778238	1.27806
Bacteria	Bacteroidetes	Bacteroidia	Bacteroidales	Odoribacteraceae	Odoribacter	Odoribacter laneus	43	16		0.0011654	0.000385513	0.239015	0.208664	0.2524	0.397957	1.18019	0.888864	1.56699		2.26783	2.02863	0.108266	0.220106	0.622803	0.750856	1.11434	0.723871	1.71545
Bacteria	Firmicutes	Erysipelotrichia	Erysipelotrichales	Erysipelotrichaceae	Erysipelatoclostridium	Clostridium spiroforme	78	31		3.73586e-05	3.7609e-05	0.220799	0.194345	0.256286	0.401619	1.16538	0.894952	1.51752		2.9915	2.73023	0.0943389	0.220961	0.669417	0.781491	1.09893	0.712664	1.69456
Bacteria	Firmicutes	Clostridia	Clostridiales	Ruminococcaceae	Flavonifractor	Flavonifractor sp An100	41	13		1.19073e-05	7.94615e-06	0.138006	0.122324	0.259613	0.404367	1.10038	0.931902	1.29932		1.579	1.52889	0.0309047	0.141666	0.827311	0.889359	1.03139	0.781328	1.36148
Bacteria	Firmicutes	Clostridia	Clostridiales	Lachnospiraceae	Murimonas	Murimonas intestini	45	14		4.5068e-05	3.50962e-05	0.164469	0.148931	0.269819	0.417731	1.12075	0.915457	1.37209		1.81734	1.63802	0.099734	0.17612	0.571199	0.718875	1.10488	0.782344	1.56038
Bacteria	Firmicutes	Negativicutes	Acidaminococcales	Acidaminococcaceae	Phascolarctobacterium	Phascolarctobacterium succinatutens	43	13		0.000811007	0.000745561	0.134997	0.123117	0.273229	0.419117	1.09809	0.92896	1.29801		2.40926	1.94734	0.213465	0.231368	0.356203	0.525145	1.23796	0.786616	1.94828
Bacteria	Firmicutes	Clostridia	Clostridiales	Clostridiales unclassified	Lawsonibacter	Lawsonibacter asaccharolyticus	400	187		0.00150318	0.00231354	-0.357612	0.32665	0.273976	0.419117	0.780455	0.500747	1.2164		1728.57	2573.02	-0.383973	0.307255	0.211415	0.376172	0.68115	0.372994	1.2439
Bacteria	Bacteroidetes	Bacteroidia	Bacteroidales	Odoribacteraceae	Odoribacter	Odoribacter splanchnicus	324	144		0.00334482	0.00284598	0.489819	0.45375	0.280731	0.42691	1.40427	0.758104	2.60119		1200.11	901.529	0.301831	0.408994	0.460524	0.624698	1.35233	0.606654	3.01458
Bacteria	Bacteroidetes	Bacteroidia	Bacteroidales	Rikenellaceae	Alistipes	Alistipes timonensis	30	11		4.1779e-05	6.02739e-05	0.121623	0.114156	0.287047	0.430464	1.08796	0.931661	1.27047		1.49148	1.47083	0.0148336	0.15265	0.922588	0.937588	1.01494	0.752495	1.36893
Bacteria	Firmicutes	Erysipelotrichia	Erysipelotrichales	Erysipelotrichaceae	Holdemania	Holdemania filiformis	241	104		0.000148989	0.00011132	0.309653	0.290878	0.287439	0.430464	1.23941	0.834817	1.84009		40.6465	34.1114	0.188204	0.307962	0.541115	0.706875	1.20708	0.660076	2.20739
Bacteria	Bacteroidetes	Bacteroidia	Bacteroidales	Bacteroidaceae	Bacteroides	Bacteroides intestinalis	136	54		0.00451073	0.00260634	0.435188	0.409357	0.288093	0.430464	1.35209	0.775311	2.35794		15.7398	11.6624	0.300903	0.365268	0.41006	0.594357	1.35108	0.660325	2.76442
Bacteria	Proteobacteria	Betaproteobacteria	Burkholderiales	Oxalobacteraceae	Oxalobacter	Oxalobacter formigenes	60	24		9.73727e-05	8.57479e-05	0.147204	0.145161	0.310887	0.461838	1.10742	0.909212	1.34884		2.58262	2.44036	0.0575981	0.217137	0.790808	0.868207	1.05929	0.692123	1.62123
Bacteria	Bacteroidetes	Bacteroidia	Bacteroidales	Tannerellaceae	Parabacteroides	Parabacteroides johnsonii	41	22		0.00047478	0.00073595	-0.179358	0.186739	0.33714	0.49796	0.883096	0.685217	1.13812		2.13164	2.90254	-0.313392	0.253798	0.216903	0.383293	0.730964	0.444486	1.20208
Bacteria	Bacteroidetes	Bacteroidia	Bacteroidales	Bacteroidaceae	Bacteroides	Bacteroides massiliensis	166	66		0.00173759	0.00250386	0.38004	0.40401	0.347189	0.509872	1.30138	0.751675	2.25308		31.9351	23.6687	0.313496	0.394239	0.426501	0.611012	1.3682	0.631781	2.96301
Bacteria	Firmicutes	Erysipelotrichia	Erysipelotrichales	Erysipelotrichaceae	Catenibacterium	Catenibacterium mitsuokai	46	17		0.000212541	0.000156921	0.160262	0.171486	0.350335	0.511569	1.11749	0.885245	1.41066		2.19741	2.04839	0.0657518	0.20584	0.749399	0.844301	1.06796	0.713413	1.59871
Bacteria	Firmicutes	Clostridia	Clostridiales	Lachnospiraceae	Blautia	Blautia sp An249	24	13		4.30982e-05	6.73996e-05	-0.11722	0.126398	0.354034	0.512736	0.921962	0.776491	1.09469		1.31058	1.65164	-0.23633	0.161748	0.143988	0.28358	0.78952	0.575017	1.08404
Bacteria	Firmicutes	Clostridia	Clostridiales	Ruminococcaceae	Ruminococcaceae unclassified	Ruminococcaceae bacterium D16	138	63		0.00035999	0.000167982	0.292306	0.315907	0.355125	0.512736	1.2246	0.797263	1.88098		10.3311	9.30506	0.09965	0.300671	0.740323	0.841425	1.10478	0.612831	1.99165
Bacteria	Bacteroidetes	Bacteroidia	Bacteroidales	Bacteroidaceae	Bacteroides	Bacteroides plebeius	83	41		0.00387518	0.0112485	-0.330441	0.361046	0.360376	0.517411	0.795294	0.486972	1.29883		5.16735	7.682	-0.38191	0.349611	0.274664	0.448502	0.682557	0.343988	1.35436
Bacteria	Actinobacteria	Actinobacteria	Micrococcales	Micrococcaceae	Rothia	Rothia dentocariosa	89	37		4.15363e-05	3.1188e-05	0.174217	0.194018	0.369518	0.527589	1.12835	0.866902	1.46865		3.37018	3.19216	0.0648266	0.215401	0.763447	0.856388	1.06697	0.699521	1.62745
Bacteria	Firmicutes	Clostridia	Clostridiales	Lachnospiraceae	Lachnoclostridium	Clostridium asparagiforme	181	77		0.000273722	0.000234291	0.248718	0.278536	0.372185	0.528461	1.18815	0.813823	1.73466		20.712	17.349	0.187789	0.32977	0.569048	0.718875	1.20658	0.632194	2.30283
Bacteria	Firmicutes	Clostridia	Clostridiales	Eubacteriaceae	Eubacterium	Eubacterium ventriosum	106	46		0.000172567	0.000144409	0.198479	0.22693	0.382069	0.539515	1.14749	0.843054	1.56186		5.97408	5.54715	0.0707499	0.275841	0.797574	0.871051	1.07331	0.625066	1.84301
Bacteria	Proteobacteria	Betaproteobacteria	Burkholderiales	Sutterellaceae	Turicimonas	Turicimonas muris	181	93		0.000152237	0.000134821	-0.199841	0.229558	0.384292	0.539689	0.870646	0.63738	1.18928		15.8722	23.5071	-0.378549	0.31023	0.222381	0.388672	0.684854	0.372843	1.25797
Bacteria	Firmicutes	Negativicutes	Acidaminococcales	Acidaminococcaceae	Phascolarctobacterium	Phascolarctobacterium faecium	278	124		0.0015594	0.00152807	0.339236	0.396727	0.392788	0.545824	1.26509	0.737978	2.16868		262.334	208.781	0.234462	0.401369	0.559115	0.714118	1.26423	0.57567	2.77638
Bacteria	Actinobacteria	Coriobacteriia	Coriobacteriales	Coriobacteriaceae	Collinsella	Collinsella intestinalis	266	121		0.00409091	0.0040281	0.324719	0.380623	0.393874	0.545824	1.25242	0.74675	2.10051		90.0428	75.3472	0.180671	0.362944	0.61863	0.749327	1.19802	0.588193	2.44011
Bacteria	Bacteroidetes	Bacteroidia	Bacteroidales	Barnesiellaceae	Coprobacter	Coprobacter sp	33	21		0.000292303	0.00026132	-0.114099	0.134071	0.395032	0.545824	0.923959	0.770102	1.10855		1.77458	2.53076	-0.356396	0.226316	0.115308	0.236108	0.700195	0.44934	1.0911
Bacteria	Bacteroidetes	Bacteroidia	Bacteroidales	Bacteroidaceae	Bacteroides	Bacteroides finegoldii	152	65		0.00218124	0.00186207	0.340327	0.406743	0.403031	0.553898	1.26604	0.728556	2.20006		22.698	19.011	0.196469	0.375547	0.600867	0.73687	1.2171	0.582979	2.54096
Bacteria	Firmicutes	Clostridia	Clostridiales	Ruminococcaceae	Pseudoflavonifractor	Pseudoflavonifractor capillosus	34	18		9.42633e-06	1.62171e-05	-0.0941769	0.113928	0.408719	0.558728	0.936807	0.802472	1.09363		1.4342	1.80971	-0.226784	0.159988	0.156337	0.305567	0.797093	0.582538	1.09067
Bacteria	Firmicutes	Bacilli	Lactobacillales	Streptococcaceae	Lactococcus	Lactococcus lactis	173	73		0.000197855	0.00028339	0.197975	0.246347	0.421868	0.570924	1.14709	0.820819	1.60305		15.4612	13.4229	0.158929	0.308258	0.606154	0.737678	1.17225	0.640659	2.14495
Bacteria	Actinobacteria	Coriobacteriia	Eggerthellales	Eggerthellaceae	Slackia	Slackia isoflavoniconvertens	64	28		0.000440502	0.000199298	0.233429	0.290598	0.422084	0.570924	1.17563	0.792156	1.74473		3.21922	3.03577	0.0554906	0.248335	0.823185	0.888626	1.05706	0.6497	1.71983
Bacteria	Firmicutes	Clostridia	Clostridiales	Lachnospiraceae	Roseburia	Roseburia hominis	330	161		0.00340459	0.00470355	-0.313801	0.396151	0.428548	0.57409	0.804519	0.469678	1.37808		1005.18	1569.75	-0.442584	0.387736	0.25368	0.419548	0.642375	0.300428	1.37352
Bacteria	Proteobacteria	Betaproteobacteria	Burkholderiales	Sutterellaceae	Sutterella	Sutterella parvirubra	42	14		1.36076e-05	1.42658e-05	0.0851129	0.10798	0.430824	0.57409	1.06077	0.916033	1.22838		1.67456	1.6121	0.0325395	0.15791	0.836742	0.89139	1.03307	0.758081	1.40782
Bacteria	Actinobacteria	Actinobacteria	Actinomycetales	Actinomycetaceae	Actinomyces	Actinomyces odontolyticus	224	118		8.58529e-05	8.44778e-05	-0.234304	0.297449	0.431126	0.57409	0.850095	0.567501	1.27341		25.1516	38.7293	-0.423827	0.285089	0.137107	0.272105	0.654537	0.374336	1.14448
Bacteria	Bacteroidetes	Bacteroidia	Bacteroidales	Odoribacteraceae	Butyricimonas	Butyricimonas synergistica	151	62		0.00023433	0.000207331	0.198758	0.253573	0.433399	0.574141	1.14771	0.813241	1.61974		12.1262	10.36	0.171173	0.301574	0.570307	0.718875	1.1867	0.657104	2.14311
Bacteria	Bacteroidetes	Bacteroidia	Bacteroidales	Bacteroidaceae	Bacteroides	Bacteroides vulgatus	471	226		0.0574858	0.067353	-0.249073	0.325096	0.443837	0.584954	0.841437	0.541014	1.30868		180750	258076	-0.337601	0.259139	0.192651	0.355028	0.71348	0.429337	1.18568
Bacteria	Firmicutes	Clostridia	Clostridiales	Clostridiaceae	Lactonifactor	Lactonifactor longoviformis	76	29		1.69622e-05	1.96842e-05	0.127713	0.17076	0.454758	0.596185	1.09256	0.866351	1.37783		2.57593	2.47607	0.0409273	0.20667	0.84302	0.89139	1.04178	0.69479	1.56205
Bacteria	Proteobacteria	Proteobacteria unclassified	Proteobacteria unclassified	Proteobacteria unclassified	Proteobacteria unclassified	Proteobacteria bacterium CAG 139	212	106		0.00149408	0.00161312	-0.296287	0.399973	0.459076	0.596185	0.814345	0.472952	1.40217		53.2359	81.9947	-0.412331	0.384739	0.283848	0.454862	0.662105	0.31148	1.40742
Bacteria	Firmicutes	Clostridia	Clostridiales	Clostridiales unclassified	Intestinimonas	Intestinimonas butyriciproducens	262	138		0.00138322	0.00132805	-0.287276	0.388386	0.459744	0.596185	0.819448	0.483466	1.38892		125.763	218.896	-0.550012	0.36582	0.132709	0.265418	0.576943	0.28167	1.18175
Bacteria	Bacteroidetes	Bacteroidia	Bacteroidales	Rikenellaceae	Alistipes	Alistipes inops	39	15		0.001361	0.00070597	0.152702	0.207321	0.461638	0.596185	1.11165	0.838773	1.4733		2.11241	2.0163	0.0429636	0.222557	0.846923	0.891862	1.0439	0.674862	1.61474
Bacteria	Firmicutes	Clostridia	Clostridiales	Lachnospiraceae	Lachnoclostridium	Clostridium citroniae	283	134		0.000279685	0.000165619	0.243846	0.333863	0.465397	0.598035	1.18415	0.752349	1.86376		98.8741	92.4077	0.0792817	0.327453	0.80869	0.876647	1.08251	0.569768	2.05667
Bacteria	Bacteroidetes	Bacteroidia	Bacteroidales	Bacteroidaceae	Bacteroides	Bacteroides dorei	310	142		0.0189286	0.0160536	0.386894	0.556632	0.487241	0.622989	1.30758	0.613823	2.78542		827.765	713.85	0.16289	0.45163	0.718345	0.82738	1.17691	0.485631	2.85218
Bacteria	Firmicutes	Erysipelotrichia	Erysipelotrichales	Erysipelotrichaceae	Dielma	Dielma fastidiosa	100	38		7.92957e-05	0.00016654	0.168404	0.24367	0.489716	0.623054	1.12381	0.807095	1.56482		4.36892	3.99837	0.0975727	0.255709	0.702775	0.816738	1.10249	0.6679	1.81986
Bacteria	Bacteroidetes	Bacteroidia	Bacteroidales	Rikenellaceae	Alistipes	Alistipes putredinis	402	190		0.0300784	0.0323997	0.322364	0.474297	0.496934	0.627765	1.25038	0.656443	2.38169		23785.1	22334.5	0.083727	0.398775	0.833698	0.89139	1.08733	0.497643	2.37578
Bacteria	Firmicutes	Negativicutes	Veillonellales	Veillonellaceae	Veillonella	Veillonella parvula	82	35		0.000372093	0.000265272	0.146325	0.215977	0.498304	0.627765	1.10675	0.825312	1.48415		3.83443	3.69826	0.0417222	0.261898	0.873427	0.912324	1.0426	0.624005	1.74201
Bacteria	Firmicutes	Clostridia	Clostridiales	Oscillospiraceae	Oscillibacter	Oscillibacter sp 57 20	204	100		0.00526675	0.00597855	-0.342887	0.52984	0.51774	0.64907	0.788462	0.383853	1.61956		101.157	154.825	-0.426049	0.450589	0.344384	0.522654	0.653084	0.270035	1.5795
Bacteria	Firmicutes	Clostridia	Clostridiales	Ruminococcaceae	Ruminococcus	Ruminococcus bromii	258	142		0.0264421	0.0209558	-0.379476	0.601261	0.528154	0.65891	0.768717	0.339634	1.73989		451.775	834.139	-0.596663	0.47291	0.207063	0.373022	0.550646	0.217933	1.3913
Bacteria	Firmicutes	Bacilli	Lactobacillales	Streptococcaceae	Streptococcus	Streptococcus salivarius	461	219		0.0107686	0.0102819	0.188326	0.301958	0.533033	0.66081	1.13944	0.756016	1.71733		20368.3	20619.5	-0.000537615	0.243229	0.998236	0.998236	0.999463	0.620477	1.60993
Bacteria	Firmicutes	Negativicutes	Veillonellales	Veillonellaceae	Allisonella	Allisonella histaminiformans	28	9		9.69143e-06	1.21573e-05	0.0631036	0.101622	0.534819	0.66081	1.04471	0.909991	1.19937		1.33131	1.37941	-0.0364922	0.132936	0.783693	0.867433	0.964166	0.74301	1.25115
Bacteria	Firmicutes	Clostridia	Clostridiales	Lachnospiraceae	Lachnoclostridium	Clostridium bolteae	352	176		0.0015255	0.00135542	-0.199097	0.331756	0.548607	0.674603	0.871095	0.555039	1.36712		557.576	840.825	-0.397867	0.34062	0.242779	0.407628	0.671751	0.344562	1.30963
Bacteria	Bacteroidetes	Bacteroidia	Bacteroidales	Bacteroidaceae	Bacteroides	Bacteroides galacturonicus	36	21		4.8952e-05	5.93615e-05	-0.0779811	0.136521	0.568042	0.693768	0.947383	0.787001	1.14045		1.65283	2.13169	-0.25624	0.188298	0.173571	0.334188	0.773956	0.535099	1.11944
Bacteria	Firmicutes	Clostridia	Clostridiales	Lachnospiraceae	Coprococcus	Coprococcus comes	240	104		0.00510287	0.00528998	0.271537	0.477289	0.569591	0.693768	1.20709	0.631148	2.30861		239.142	196.847	0.210135	0.45611	0.645005	0.768725	1.23384	0.504675	3.01654
Bacteria	Firmicutes	Clostridia	Clostridiales	Lachnospiraceae	Tyzzerella	Tyzzerella nexilis	66	27		6.96945e-05	0.000109372	0.0984051	0.174935	0.573933	0.695759	1.07059	0.844128	1.35781		2.43515	2.44477	0.00415199	0.208497	0.984112	0.987941	1.00416	0.667309	1.51105
Bacteria	Firmicutes	Clostridia	Clostridiales	Lachnospiraceae	Sellimonas	Sellimonas intestinalis	224	105		0.00216594	0.00150376	0.228428	0.410164	0.577756	0.697105	1.17156	0.671056	2.04535		84.5747	82.1626	0.0391992	0.405829	0.923052	0.937588	1.03998	0.469435	2.30395
Bacteria	Firmicutes	Clostridia	Clostridiales	Ruminococcaceae	Flavonifractor	Flavonifractor plautii	465	222		0.00861395	0.00990973	-0.14746	0.271287	0.586914	0.703744	0.902838	0.624519	1.30519		28738.1	37206.4	-0.246461	0.25101	0.326161	0.508004	0.781562	0.477858	1.27828
Bacteria	Bacteroidetes	Bacteroidia	Bacteroidales	Rikenellaceae	Alistipes	Alistipes shahii	312	141		0.00248991	0.00238198	0.23365	0.431956	0.588735	0.703744	1.17581	0.653843	2.11445		546.477	515.074	0.0775191	0.390141	0.842501	0.89139	1.0806	0.503004	2.32146
Bacteria	Firmicutes	Clostridia	Clostridiales	Lachnospiraceae	Anaerostipes	Anaerostipes caccae	87	44		0.000287266	0.000273366	-0.120664	0.231345	0.602127	0.716419	0.919765	0.671706	1.25943		4.07097	5.30493	-0.262026	0.289245	0.36499	0.535042	0.769491	0.436509	1.35648
Bacteria	Firmicutes	Bacilli	Lactobacillales	Streptococcaceae	Streptococcus	Streptococcus oralis	75	41		5.2401e-05	3.59996e-05	-0.0900344	0.176468	0.610066	0.722521	0.9395	0.739226	1.19403		2.79212	3.68175	-0.262435	0.218365	0.229435	0.394627	0.769176	0.50136	1.18005
Bacteria	Firmicutes	Clostridia	Clostridiales	Lachnospiraceae	Roseburia	Roseburia sp CAG 471	149	89		0.00052237	0.000359674	-0.132542	0.266732	0.619404	0.729056	0.912223	0.634928	1.31062		7.15189	11.0395	-0.428486	0.257134	0.0956361	0.203918	0.651495	0.393581	1.07842
Bacteria	Firmicutes	Bacilli	Lactobacillales	Streptococcaceae	Streptococcus	Streptococcus sanguinis	63	33		3.90806e-05	6.61094e-05	-0.0584484	0.119174	0.623969	0.729056	0.960296	0.816752	1.12907		2.50518	3.19541	-0.239832	0.221526	0.278971	0.45267	0.78676	0.509654	1.21453
Bacteria	Bacteroidetes	Bacteroidia	Bacteroidales	Rikenellaceae	Alistipes	Alistipes onderdonkii	53	25		0.000466847	0.000141747	0.0865922	0.176622	0.624094	0.729056	1.06186	0.835327	1.34982		2.37063	2.54852	-0.0749861	0.224462	0.738327	0.841425	0.927756	0.597541	1.44046
Bacteria	Firmicutes	Clostridia	Clostridiales	Lachnospiraceae	Lachnoclostridium	Clostridium aldenense	137	67		6.39549e-05	7.39239e-05	-0.101654	0.216581	0.638957	0.743041	0.931964	0.694404	1.2508		7.09105	8.85893	-0.222693	0.286688	0.437289	0.615424	0.800361	0.456302	1.40385
Bacteria	Firmicutes	Clostridia	Clostridiales	Eubacteriaceae	Eubacterium	Eubacterium sp CAG 180	71	40		0.00588927	0.00470858	-0.17063	0.367977	0.643004	0.743599	0.888455	0.538917	1.4647		5.17132	7.53063	-0.369378	0.352846	0.295168	0.470082	0.691164	0.346124	1.38016
Bacteria	Firmicutes	Bacilli	Lactobacillales	Streptococcaceae	Streptococcus	Streptococcus gordonii	109	50		0.000132256	9.27402e-05	0.0914637	0.198575	0.645224	0.743599	1.06545	0.813524	1.39539		5.50712	5.8251	-0.0363246	0.257331	0.887744	0.919863	0.964327	0.582344	1.59687
Bacteria	Bacteroidetes	Bacteroidia	Bacteroidales	Bacteroidaceae	Bacteroides	Bacteroides ovatus	422	200		0.010388	0.0130842	0.174414	0.397171	0.660692	0.758026	1.12851	0.657909	1.93572		11064.6	11417.7	-0.00903083	0.33797	0.978682	0.987941	0.99101	0.510966	1.92205
Bacteria	Actinobacteria	Actinobacteria	Propionibacteriales	Propionibacteriaceae	Propionibacterium	Propionibacterium freudenreichii	25	13		2.55978e-05	1.80564e-05	-0.0434755	0.101854	0.669622	0.764858	0.970315	0.844922	1.11432		1.30504	1.57232	-0.191653	0.148557	0.197016	0.357959	0.825593	0.617038	1.10464
Bacteria	Bacteroidetes	Bacteroidia	Bacteroidales	Bacteroidaceae	Bacteroides	Bacteroides eggerthii	138	73		0.00812304	0.00992866	-0.154699	0.441118	0.725917	0.82549	0.89832	0.493359	1.63568		17.0286	23.5243	-0.319451	0.393071	0.416387	0.600155	0.726548	0.33626	1.56983
Bacteria	Firmicutes	Firmicutes unclassified	Firmicutes unclassified	Firmicutes unclassified	Firmicutes unclassified	Firmicutes bacterium CAG 95	30	16		8.12376e-05	4.98521e-05	-0.0525067	0.154055	0.73333	0.830246	0.964259	0.782166	1.18875		1.4911	1.82139	-0.200622	0.175542	0.253091	0.419548	0.818222	0.580025	1.15424
Bacteria	Firmicutes	Firmicutes unclassified	Firmicutes unclassified	Firmicutes unclassified	Firmicutes unclassified	Firmicutes bacterium CAG 83	260	125		0.0070834	0.00470957	0.151986	0.459219	0.740766	0.834987	1.1111	0.595394	2.07348		274.454	293.532	-0.0600124	0.425256	0.887775	0.919863	0.941753	0.409215	2.16731
Bacteria	Firmicutes	Clostridia	Clostridiales	Lachnospiraceae	Lachnoclostridium	Clostridium clostridioforme	241	115		0.00333448	0.00176066	0.127692	0.408811	0.754866	0.838725	1.09254	0.62695	1.9039		109.784	113.758	-0.0445084	0.41446	0.91448	0.936254	0.956468	0.424497	2.15509
Bacteria	Bacteroidetes	Bacteroidia	Bacteroidales	Bacteroidaceae	Bacteroides	Bacteroides uniformis	478	231		0.0783416	0.0817883	0.0864468	0.277616	0.755594	0.838725	1.06175	0.728156	1.54818		391741	451081	-0.125504	0.212677	0.555113	0.713688	0.882052	0.581381	1.33822
Bacteria	Actinobacteria	Actinobacteria	Actinomycetales	Actinomycetaceae	Actinomyces	Actinomyces graevenitzii	120	53		6.794e-05	5.83081e-05	0.0850864	0.273422	0.755745	0.838725	1.06075	0.731627	1.53793		5.28619	5.6767	-0.0643001	0.253999	0.800152	0.871051	0.937724	0.569989	1.54271
Bacteria	Firmicutes	Clostridia	Clostridiales	Peptostreptococcaceae	Intestinibacter	Intestinibacter bartlettii	139	65		0.000267827	0.000281078	0.0974352	0.314957	0.757137	0.838725	1.06987	0.697429	1.6412		10.7836	11.4797	-0.0581553	0.324673	0.857844	0.89969	0.943503	0.499317	1.78283
Bacteria	Bacteroidetes	Bacteroidia	Bacteroidales	Bacteroidaceae	Bacteroides	Bacteroides nordii	52	27		6.73908e-05	4.96085e-05	-0.055367	0.186133	0.766202	0.845124	0.96235	0.747327	1.23924		2.02413	2.49174	-0.20861	0.200111	0.297195	0.470407	0.811712	0.548358	1.20155
Bacteria	Actinobacteria	Actinobacteria	Actinomycetales	Actinomycetaceae	Actinomyces	Actinomyces sp HMSC035G02	111	57		3.83147e-05	3.13406e-05	-0.0623296	0.213681	0.770604	0.846348	0.957716	0.716409	1.2803		4.2713	5.36686	-0.220118	0.232146	0.343033	0.522654	0.802424	0.509094	1.26477
Bacteria	Firmicutes	Clostridia	Clostridiales	Lachnospiraceae	Lachnoclostridium	Clostridium lavalense	281	135		0.000436141	0.000350409	-0.0868696	0.321088	0.786817	0.860476	0.941564	0.608697	1.45646		102.002	132.559	-0.248672	0.335212	0.458187	0.624698	0.779836	0.404264	1.50432
Bacteria	Bacteroidetes	Bacteroidia	Bacteroidales	Bacteroidaceae	Bacteroides	Bacteroides fragilis	195	96		0.00581042	0.0059743	-0.103201	0.388817	0.790759	0.861123	0.930965	0.548939	1.57886		65.7419	86.979	-0.254929	0.432983	0.556013	0.713688	0.774971	0.331683	1.81071
Bacteria	Firmicutes	Clostridia	Clostridiales	Clostridiaceae	Clostridium	Clostridium sp CAG 242	85	43		0.000377249	0.000615613	-0.0713022	0.281155	0.799873	0.867373	0.951779	0.649605	1.39451		4.69414	5.91552	-0.225635	0.297364	0.447982	0.618072	0.798009	0.445539	1.42932
Bacteria	Actinobacteria	Coriobacteriia	Eggerthellales	Eggerthellaceae	Enterorhabdus	Enterorhabdus caecimuris	240	108		2.50671e-05	2.49829e-05	0.054289	0.249486	0.8278	0.892304	1.03835	0.739846	1.45728		16.4918	17.7731	-0.0646963	0.239133	0.786741	0.867433	0.937352	0.586609	1.49781
Bacteria	Firmicutes	Erysipelotrichia	Erysipelotrichales	Erysipelotrichaceae	Candidatus Stoquefichus	Candidatus Stoquefichus sp KLE1796	82	42		0.000127545	0.000125465	-0.0448338	0.208504	0.829808	0.892304	0.969402	0.730268	1.28684		3.61943	4.49807	-0.223332	0.266169	0.401435	0.585142	0.799849	0.474723	1.34765
Bacteria	Firmicutes	Clostridia	Clostridiales	Lachnospiraceae	Dorea	Dorea sp CAG 317	296	142		0.0042045	0.00378869	-0.085929	0.415657	0.836279	0.895298	0.942178	0.535658	1.65721		488.063	611.939	-0.228386	0.420477	0.58702	0.730277	0.795817	0.349057	1.81439
Bacteria	Firmicutes	Bacilli	Lactobacillales	Streptococcaceae	Streptococcus	Streptococcus parasanguinis	406	194		0.002848	0.0034918	0.0684755	0.34132	0.841053	0.895298	1.04861	0.65952	1.66724		2469.25	2772.86	-0.10324	0.307254	0.736864	0.841425	0.90191	0.493882	1.64704
Bacteria	Proteobacteria	Betaproteobacteria	Burkholderiales	Sutterellaceae	Parasutterella	Parasutterella excrementihominis	269	119		0.00195	0.00220365	0.0805075	0.406452	0.843043	0.895298	1.05739	0.608724	1.83675		199.433	194.17	0.0464969	0.405688	0.908752	0.934096	1.04759	0.473004	2.32018
Bacteria	Firmicutes	Erysipelotrichia	Erysipelotrichales	Erysipelotrichaceae	Erysipelatoclostridium	Erysipelatoclostridium ramosum	171	87		0.000498593	0.000402015	-0.0659902	0.361949	0.855384	0.904665	0.955289	0.584222	1.56204		19.8458	24.8215	-0.228334	0.35407	0.519001	0.686679	0.795858	0.397599	1.59304
Bacteria	Firmicutes	Clostridia	Clostridiales	Lachnospiraceae	Dorea	Dorea formicigenerans	277	128		0.00234664	0.00236643	0.0660657	0.382486	0.862914	0.906981	1.04686	0.622607	1.7602		349.806	369.985	-0.0495657	0.413372	0.904558	0.933504	0.951643	0.423257	2.13965
Bacteria	Firmicutes	Clostridia	Clostridiales	Clostridiales unclassified	Clostridiales unclassified	Clostridiales bacterium 1 7 47FAA	105	54		0.000114023	0.000103246	-0.042161	0.247217	0.864632	0.906981	0.971199	0.694138	1.35885		5.01218	6.27261	-0.212849	0.270681	0.431665	0.611921	0.808278	0.475502	1.37395
Bacteria	Firmicutes	Clostridia	Clostridiales	Ruminococcaceae	Ruminococcaceae unclassified	Eubacterium siraeum	319	159		0.0163557	0.0215135	-0.0786141	0.492592	0.873247	0.912294	0.946967	0.484949	1.84915		1278.94	1776.43	-0.308794	0.429525	0.47219	0.634505	0.734332	0.316427	1.70416
Bacteria	Actinobacteria	Coriobacteriia	Eggerthellales	Eggerthellaceae	Adlercreutzia	Adlercreutzia equolifaciens	378	176		0.00154763	0.00169928	0.0475314	0.375281	0.899249	0.935655	1.03349	0.620705	1.7208		1522.57	1686.74	-0.0936551	0.327949	0.775201	0.865809	0.910597	0.478818	1.73174
Bacteria	Firmicutes	Erysipelotrichia	Erysipelotrichales	Erysipelotrichaceae	Absiella	Absiella dolichum	74	37		0.000119032	0.000106415	0.0194781	0.210256	0.926215	0.959618	1.01359	0.761743	1.34871		3.25844	3.7624	-0.136835	0.253094	0.58875	0.730277	0.872114	0.531049	1.43223
Bacteria	Firmicutes	Clostridia	Clostridiales	Lachnospiraceae	Blautia	Blautia obeum	360	174		0.0124166	0.0118272	-0.0434498	0.492656	0.929746	0.959618	0.970332	0.496872	1.89494		3970.63	4978.64	-0.210615	0.403962	0.602106	0.73687	0.810086	0.367005	1.78809
Bacteria	Firmicutes	Clostridia	Clostridiales	Eubacteriaceae	Eubacterium	Eubacterium dolichum CAG 375	83	40		0.00012741	0.000110824	0.0130825	0.207514	0.949749	0.974031	1.00911	0.761204	1.33775		3.6875	4.18145	-0.11932	0.260217	0.646563	0.768725	0.887523	0.53294	1.47802
Bacteria	Actinobacteria	Coriobacteriia	Eggerthellales	Eggerthellaceae	Asaccharobacter	Asaccharobacter celatus	381	178		0.00180515	0.00206859	0.0224857	0.391155	0.954174	0.974031	1.01571	0.597008	1.72806		1769.83	2011.49	-0.12099	0.32963	0.713583	0.825581	0.886043	0.464374	1.6906
Bacteria	Actinobacteria	Actinobacteria	Bifidobacteriales	Bifidobacteriaceae	Bifidobacterium	Bifidobacterium animalis	45	24		0.00115262	0.000887446	-0.0123123	0.237687	0.958702	0.974031	0.991502	0.717884	1.36941		2.30775	2.75587	-0.183097	0.249185	0.46247	0.624698	0.832687	0.510942	1.35704
Bacteria	Firmicutes	Clostridia	Clostridiales	Lachnospiraceae	Coprococcus	Coprococcus eutactus	40	18		0.00185117	0.00276995	-0.0123349	0.239101	0.958871	0.974031	0.991487	0.716494	1.37202		2.30511	2.60217	-0.118441	0.260704	0.649606	0.7688	0.888305	0.5329	1.48074
Bacteria	Firmicutes	Clostridia	Clostridiales	Ruminococcaceae	Gemmiger	Gemmiger formicilis	275	127		0.000990543	0.00118597	0.0173001	0.405817	0.966008	0.977418	1.01206	0.583134	1.7565		161.331	181.019	-0.102254	0.374201	0.784653	0.867433	0.9028	0.433576	1.87983
Bacteria	Firmicutes	Clostridia	Clostridiales	Lachnospiraceae	Coprococcus	Coprococcus catus	178	84		0.0017564	0.0016787	0.0134889	0.375763	0.971374	0.977784	1.00939	0.605833	1.68178		38.0995	43.6462	-0.126861	0.394256	0.747624	0.844301	0.880856	0.406732	1.90766
Bacteria	Firmicutes	Clostridia	Clostridiales	Lachnospiraceae	Blautia	Blautia sp N6H1 15	47	24		0.000501713	0.000367731	0.00676249	0.207252	0.973979	0.977784	1.0047	0.758147	1.33143		2.32694	2.68862	-0.144716	0.243528	0.552345	0.713688	0.865268	0.536853	1.39459
Bacteria	Firmicutes	Bacilli	Lactobacillales	Lactobacillaceae	Lactobacillus	Lactobacillus rogosae	41	19		2.78661e-05	2.74226e-05	0.00226777	0.12199	0.985173	0.985173	1.00157	0.848606	1.18211		1.64886	1.87949	-0.129461	0.168191	0.441464	0.615424	0.878569	0.631842	1.22164
Archaea	Euryarchaeota	Methanobacteria	Methanobacteriales	Methanobacteriaceae	Methanobacterium	Methanobacterium sp MB1	1	0		9.7551e-08	0	NT	NT	NT	NT	NT	NT	NT		NT	NT	NT	NT	NT	NT	NT	NT	NT
Archaea	Euryarchaeota	Methanobacteria	Methanobacteriales	Methanobacteriaceae	Methanobrevibacter	Methanobrevibacter arboriphilus	1	0		2.04286e-07	0	NT	NT	NT	NT	NT	NT	NT		NT	NT	NT	NT	NT	NT	NT	NT	NT
Archaea	Euryarchaeota	Methanobacteria	Methanobacteriales	Methanobacteriaceae	Methanosphaera	Methanosphaera stadtmanae	21	7		0.000103271	3.99043e-05	NT	NT	NT	NT	NT	NT	NT		NT	NT	NT	NT	NT	NT	NT	NT	NT
Archaea	Euryarchaeota	Thermoplasmata	Methanomassiliicoccales	Methanomassiliicoccales unclassified	Methanomassiliicoccales unclassified	Methanomassiliicoccales archaeon RumEn M1	1	0		1.78e-06	0	NT	NT	NT	NT	NT	NT	NT		NT	NT	NT	NT	NT	NT	NT	NT	NT
Bacteria	Actinobacteria	Actinobacteria	Actinomycetales	Actinomycetaceae	Actinobaculum	Actinobaculum massiliense	3	0		3.43061e-07	0	NT	NT	NT	NT	NT	NT	NT		NT	NT	NT	NT	NT	NT	NT	NT	NT
Bacteria	Actinobacteria	Actinobacteria	Actinomycetales	Actinomycetaceae	Actinobaculum	Actinobaculum sp oral taxon 183	15	4		2.64429e-06	1.58718e-06	NT	NT	NT	NT	NT	NT	NT		NT	NT	NT	NT	NT	NT	NT	NT	NT
Bacteria	Actinobacteria	Actinobacteria	Actinomycetales	Actinomycetaceae	Actinomyces	Actinomyces cardiffensis	1	0		1.2449e-08	0	NT	NT	NT	NT	NT	NT	NT		NT	NT	NT	NT	NT	NT	NT	NT	NT
Bacteria	Actinobacteria	Actinobacteria	Actinomycetales	Actinomycetaceae	Actinomyces	Actinomyces europaeus	1	1		1.29004e-05	2.09829e-07	NT	NT	NT	NT	NT	NT	NT		NT	NT	NT	NT	NT	NT	NT	NT	NT
Bacteria	Actinobacteria	Actinobacteria	Actinomycetales	Actinomycetaceae	Actinomyces	Actinomyces massiliensis	13	4		3.48796e-06	8.02564e-07	NT	NT	NT	NT	NT	NT	NT		NT	NT	NT	NT	NT	NT	NT	NT	NT
Bacteria	Actinobacteria	Actinobacteria	Actinomycetales	Actinomycetaceae	Actinomyces	Actinomyces radicidentis	2	1		6.38776e-07	1.86624e-06	NT	NT	NT	NT	NT	NT	NT		NT	NT	NT	NT	NT	NT	NT	NT	NT
Bacteria	Actinobacteria	Actinobacteria	Actinomycetales	Actinomycetaceae	Actinomyces	Actinomyces sp oral taxon 170	3	2		3.16327e-07	1.39872e-06	NT	NT	NT	NT	NT	NT	NT		NT	NT	NT	NT	NT	NT	NT	NT	NT
Bacteria	Actinobacteria	Actinobacteria	Actinomycetales	Actinomycetaceae	Actinomyces	Actinomyces sp oral taxon 180	10	1		3.08245e-06	1.59402e-07	NT	NT	NT	NT	NT	NT	NT		NT	NT	NT	NT	NT	NT	NT	NT	NT
Bacteria	Actinobacteria	Actinobacteria	Actinomycetales	Actinomycetaceae	Actinomyces	Actinomyces sp oral taxon 414	4	0		5.81633e-08	0	NT	NT	NT	NT	NT	NT	NT		NT	NT	NT	NT	NT	NT	NT	NT	NT
Bacteria	Actinobacteria	Actinobacteria	Actinomycetales	Actinomycetaceae	Actinomyces	Actinomyces sp oral taxon 897	2	0		2.63469e-07	0	NT	NT	NT	NT	NT	NT	NT		NT	NT	NT	NT	NT	NT	NT	NT	NT
Bacteria	Actinobacteria	Actinobacteria	Actinomycetales	Actinomycetaceae	Actinomyces	Actinomyces sp S6 Spd3	13	5		1.49061e-06	1.52991e-06	NT	NT	NT	NT	NT	NT	NT		NT	NT	NT	NT	NT	NT	NT	NT	NT
Bacteria	Actinobacteria	Actinobacteria	Actinomycetales	Actinomycetaceae	Actinomyces	Actinomyces turicensis	15	2		3.32955e-05	1.84274e-06	NT	NT	NT	NT	NT	NT	NT		NT	NT	NT	NT	NT	NT	NT	NT	NT
Bacteria	Actinobacteria	Actinobacteria	Actinomycetales	Actinomycetaceae	Actinomyces	Actinomyces viscosus	23	2		6.55673e-06	1.47564e-06	NT	NT	NT	NT	NT	NT	NT		NT	NT	NT	NT	NT	NT	NT	NT	NT
Bacteria	Actinobacteria	Actinobacteria	Actinomycetales	Actinomycetaceae	Actinotignum	Actinotignum timonense	1	0		1.93878e-08	0	NT	NT	NT	NT	NT	NT	NT		NT	NT	NT	NT	NT	NT	NT	NT	NT
Bacteria	Actinobacteria	Actinobacteria	Actinomycetales	Actinomycetaceae	Mobiluncus	Mobiluncus curtisii	1	0		2.81633e-08	0	NT	NT	NT	NT	NT	NT	NT		NT	NT	NT	NT	NT	NT	NT	NT	NT
Bacteria	Actinobacteria	Actinobacteria	Actinomycetales	Actinomycetaceae	Trueperella	Trueperella bernardiae	2	0		4.16612e-06	0	NT	NT	NT	NT	NT	NT	NT		NT	NT	NT	NT	NT	NT	NT	NT	NT
Bacteria	Actinobacteria	Actinobacteria	Actinomycetales	Actinomycetaceae	Varibaculum	Varibaculum cambriense	18	2		0.000106887	1.63675e-07	NT	NT	NT	NT	NT	NT	NT		NT	NT	NT	NT	NT	NT	NT	NT	NT
Bacteria	Actinobacteria	Actinobacteria	Bifidobacteriales	Bifidobacteriaceae	Aeriscardovia	Aeriscardovia aeriphila	28	5		2.36633e-06	2.47179e-06	NT	NT	NT	NT	NT	NT	NT		NT	NT	NT	NT	NT	NT	NT	NT	NT
Bacteria	Actinobacteria	Actinobacteria	Bifidobacteriales	Bifidobacteriaceae	Bifidobacterium	Bifidobacterium angulatum	1	0		2.88347e-06	0	NT	NT	NT	NT	NT	NT	NT		NT	NT	NT	NT	NT	NT	NT	NT	NT
Bacteria	Actinobacteria	Actinobacteria	Bifidobacteriales	Bifidobacteriaceae	Bifidobacterium	Bifidobacterium asteroides	3	0		1.75122e-05	0	NT	NT	NT	NT	NT	NT	NT		NT	NT	NT	NT	NT	NT	NT	NT	NT
Bacteria	Actinobacteria	Actinobacteria	Bifidobacteriales	Bifidobacteriaceae	Bifidobacterium	Bifidobacterium catenulatum	11	1		3.87114e-05	4.85897e-06	NT	NT	NT	NT	NT	NT	NT		NT	NT	NT	NT	NT	NT	NT	NT	NT
Bacteria	Actinobacteria	Actinobacteria	Bifidobacteriales	Bifidobacteriaceae	Bifidobacterium	Bifidobacterium cuniculi	1	0		3.61429e-07	0	NT	NT	NT	NT	NT	NT	NT		NT	NT	NT	NT	NT	NT	NT	NT	NT
Bacteria	Actinobacteria	Actinobacteria	Bifidobacteriales	Bifidobacteriaceae	Bifidobacterium	Bifidobacterium kashiwanohense	2	0		4.36163e-06	0	NT	NT	NT	NT	NT	NT	NT		NT	NT	NT	NT	NT	NT	NT	NT	NT
Bacteria	Actinobacteria	Actinobacteria	Bifidobacteriales	Bifidobacteriaceae	Bifidobacterium	Bifidobacterium mongoliense	1	0		9.93878e-08	0	NT	NT	NT	NT	NT	NT	NT		NT	NT	NT	NT	NT	NT	NT	NT	NT
Bacteria	Actinobacteria	Actinobacteria	Bifidobacteriales	Bifidobacteriaceae	Bifidobacterium	Bifidobacterium moukalabense	3	0		6.4898e-08	0	NT	NT	NT	NT	NT	NT	NT		NT	NT	NT	NT	NT	NT	NT	NT	NT
Bacteria	Actinobacteria	Actinobacteria	Bifidobacteriales	Bifidobacteriaceae	Bifidobacterium	Bifidobacterium pseudolongum	21	2		0.000983883	3.60043e-05	NT	NT	NT	NT	NT	NT	NT		NT	NT	NT	NT	NT	NT	NT	NT	NT
Bacteria	Actinobacteria	Actinobacteria	Bifidobacteriales	Bifidobacteriaceae	Bifidobacterium	Bifidobacterium scardovii	16	2		0.000457588	6.09145e-06	NT	NT	NT	NT	NT	NT	NT		NT	NT	NT	NT	NT	NT	NT	NT	NT
Bacteria	Actinobacteria	Actinobacteria	Bifidobacteriales	Bifidobacteriaceae	Gardnerella	Gardnerella vaginalis	7	3		1.40343e-05	2.41538e-06	NT	NT	NT	NT	NT	NT	NT		NT	NT	NT	NT	NT	NT	NT	NT	NT
Bacteria	Actinobacteria	Actinobacteria	Bifidobacteriales	Bifidobacteriaceae	Parascardovia	Parascardovia denticolens	20	2		2.02188e-05	3.74786e-07	NT	NT	NT	NT	NT	NT	NT		NT	NT	NT	NT	NT	NT	NT	NT	NT
Bacteria	Actinobacteria	Actinobacteria	Bifidobacteriales	Bifidobacteriaceae	Scardovia	Scardovia inopinata	2	1		3.85449e-06	3.82564e-06	NT	NT	NT	NT	NT	NT	NT		NT	NT	NT	NT	NT	NT	NT	NT	NT
Bacteria	Actinobacteria	Actinobacteria	Corynebacteriales	Corynebacteriaceae	Corynebacterium	Corynebacterium accolens	1	0		6.36735e-08	0	NT	NT	NT	NT	NT	NT	NT		NT	NT	NT	NT	NT	NT	NT	NT	NT
Bacteria	Actinobacteria	Actinobacteria	Corynebacteriales	Corynebacteriaceae	Corynebacterium	Corynebacterium amycolatum	14	0		2.73806e-05	0	NT	NT	NT	NT	NT	NT	NT		NT	NT	NT	NT	NT	NT	NT	NT	NT
Bacteria	Actinobacteria	Actinobacteria	Corynebacteriales	Corynebacteriaceae	Corynebacterium	Corynebacterium argentoratense	8	3		5.02598e-05	8.75214e-06	NT	NT	NT	NT	NT	NT	NT		NT	NT	NT	NT	NT	NT	NT	NT	NT
Bacteria	Actinobacteria	Actinobacteria	Corynebacteriales	Corynebacteriaceae	Corynebacterium	Corynebacterium aurimucosum	4	0		1.11367e-06	0	NT	NT	NT	NT	NT	NT	NT		NT	NT	NT	NT	NT	NT	NT	NT	NT
Bacteria	Actinobacteria	Actinobacteria	Corynebacteriales	Corynebacteriaceae	Corynebacterium	Corynebacterium casei	1	0		9.08163e-08	0	NT	NT	NT	NT	NT	NT	NT		NT	NT	NT	NT	NT	NT	NT	NT	NT
Bacteria	Actinobacteria	Actinobacteria	Corynebacteriales	Corynebacteriaceae	Corynebacterium	Corynebacterium coyleae	2	1		0.000296997	3.20513e-08	NT	NT	NT	NT	NT	NT	NT		NT	NT	NT	NT	NT	NT	NT	NT	NT
Bacteria	Actinobacteria	Actinobacteria	Corynebacteriales	Corynebacteriaceae	Corynebacterium	Corynebacterium durum	11	1		1.19571e-06	7.05983e-07	NT	NT	NT	NT	NT	NT	NT		NT	NT	NT	NT	NT	NT	NT	NT	NT
Bacteria	Actinobacteria	Actinobacteria	Corynebacteriales	Corynebacteriaceae	Corynebacterium	Corynebacterium frankenforstense	0	1		0	7.7265e-07	NT	NT	NT	NT	NT	NT	NT		NT	NT	NT	NT	NT	NT	NT	NT	NT
Bacteria	Actinobacteria	Actinobacteria	Corynebacteriales	Corynebacteriaceae	Corynebacterium	Corynebacterium imitans	1	0		2.29863e-05	0	NT	NT	NT	NT	NT	NT	NT		NT	NT	NT	NT	NT	NT	NT	NT	NT
Bacteria	Actinobacteria	Actinobacteria	Corynebacteriales	Corynebacteriaceae	Corynebacterium	Corynebacterium jeikeium	2	0		7.57143e-08	0	NT	NT	NT	NT	NT	NT	NT		NT	NT	NT	NT	NT	NT	NT	NT	NT
Bacteria	Actinobacteria	Actinobacteria	Corynebacteriales	Corynebacteriaceae	Corynebacterium	Corynebacterium kroppenstedtii	2	0		7.18918e-06	0	NT	NT	NT	NT	NT	NT	NT		NT	NT	NT	NT	NT	NT	NT	NT	NT
Bacteria	Actinobacteria	Actinobacteria	Corynebacteriales	Corynebacteriaceae	Corynebacterium	Corynebacterium minutissimum	1	0		8.53061e-08	0	NT	NT	NT	NT	NT	NT	NT		NT	NT	NT	NT	NT	NT	NT	NT	NT
Bacteria	Actinobacteria	Actinobacteria	Corynebacteriales	Corynebacteriaceae	Corynebacterium	Corynebacterium nuruki	0	1		0	7.83974e-06	NT	NT	NT	NT	NT	NT	NT		NT	NT	NT	NT	NT	NT	NT	NT	NT
Bacteria	Actinobacteria	Actinobacteria	Corynebacteriales	Corynebacteriaceae	Corynebacterium	Corynebacterium pseudogenitalium	1	0		8.41224e-07	0	NT	NT	NT	NT	NT	NT	NT		NT	NT	NT	NT	NT	NT	NT	NT	NT
Bacteria	Actinobacteria	Actinobacteria	Corynebacteriales	Corynebacteriaceae	Corynebacterium	Corynebacterium pyruviciproducens	2	0		1.27959e-07	0	NT	NT	NT	NT	NT	NT	NT		NT	NT	NT	NT	NT	NT	NT	NT	NT
Bacteria	Actinobacteria	Actinobacteria	Corynebacteriales	Corynebacteriaceae	Corynebacterium	Corynebacterium riegelii	1	0		2.92467e-05	0	NT	NT	NT	NT	NT	NT	NT		NT	NT	NT	NT	NT	NT	NT	NT	NT
Bacteria	Actinobacteria	Actinobacteria	Corynebacteriales	Corynebacteriaceae	Corynebacterium	Corynebacterium simulans	1	0		9.07755e-07	0	NT	NT	NT	NT	NT	NT	NT		NT	NT	NT	NT	NT	NT	NT	NT	NT
Bacteria	Actinobacteria	Actinobacteria	Corynebacteriales	Corynebacteriaceae	Corynebacterium	Corynebacterium sp HMSC058E07	1	0		1.17551e-06	0	NT	NT	NT	NT	NT	NT	NT		NT	NT	NT	NT	NT	NT	NT	NT	NT
Bacteria	Actinobacteria	Actinobacteria	Corynebacteriales	Corynebacteriaceae	Corynebacterium	Corynebacterium sp HMSC078H07	1	0		2.60612e-07	0	NT	NT	NT	NT	NT	NT	NT		NT	NT	NT	NT	NT	NT	NT	NT	NT
Bacteria	Actinobacteria	Actinobacteria	Corynebacteriales	Corynebacteriaceae	Corynebacterium	Corynebacterium sp HMSC08A12	1	0		6.12449e-07	0	NT	NT	NT	NT	NT	NT	NT		NT	NT	NT	NT	NT	NT	NT	NT	NT
Bacteria	Actinobacteria	Actinobacteria	Corynebacteriales	Corynebacteriaceae	Corynebacterium	Corynebacterium tuscaniense	1	0		1.63796e-06	0	NT	NT	NT	NT	NT	NT	NT		NT	NT	NT	NT	NT	NT	NT	NT	NT
Bacteria	Actinobacteria	Actinobacteria	Corynebacteriales	Corynebacteriaceae	Corynebacterium	Corynebacterium urealyticum	1	0		2.29882e-05	0	NT	NT	NT	NT	NT	NT	NT		NT	NT	NT	NT	NT	NT	NT	NT	NT
Bacteria	Actinobacteria	Actinobacteria	Corynebacteriales	Corynebacteriaceae	Corynebacterium	Corynebacterium variabile	1	0		1.04694e-07	0	NT	NT	NT	NT	NT	NT	NT		NT	NT	NT	NT	NT	NT	NT	NT	NT
Bacteria	Actinobacteria	Actinobacteria	Corynebacteriales	Corynebacteriales unclassified	Lawsonella	Lawsonella clevelandensis	7	0		2.62143e-06	0	NT	NT	NT	NT	NT	NT	NT		NT	NT	NT	NT	NT	NT	NT	NT	NT
Bacteria	Actinobacteria	Actinobacteria	Micrococcales	Brevibacteriaceae	Brevibacterium	Brevibacterium paucivorans	1	0		7e-08	0	NT	NT	NT	NT	NT	NT	NT		NT	NT	NT	NT	NT	NT	NT	NT	NT
Bacteria	Actinobacteria	Actinobacteria	Micrococcales	Brevibacteriaceae	Brevibacterium	Brevibacterium ravenspurgense	1	0		3.88061e-06	0	NT	NT	NT	NT	NT	NT	NT		NT	NT	NT	NT	NT	NT	NT	NT	NT
Bacteria	Actinobacteria	Actinobacteria	Micrococcales	Microbacteriaceae	Plantibacter	Plantibacter flavus	1	0		1.32653e-08	0	NT	NT	NT	NT	NT	NT	NT		NT	NT	NT	NT	NT	NT	NT	NT	NT
Bacteria	Actinobacteria	Actinobacteria	Micrococcales	Micrococcaceae	Kocuria	Kocuria kristinae	2	0		5.34959e-06	0	NT	NT	NT	NT	NT	NT	NT		NT	NT	NT	NT	NT	NT	NT	NT	NT
Bacteria	Actinobacteria	Actinobacteria	Micrococcales	Micrococcaceae	Kocuria	Kocuria varians	1	0		2.44898e-08	0	NT	NT	NT	NT	NT	NT	NT		NT	NT	NT	NT	NT	NT	NT	NT	NT
Bacteria	Actinobacteria	Actinobacteria	Micrococcales	Micrococcaceae	Pseudoglutamicibacter	Pseudoglutamicibacter albus	1	0		0.000127717	0	NT	NT	NT	NT	NT	NT	NT		NT	NT	NT	NT	NT	NT	NT	NT	NT
Bacteria	Actinobacteria	Actinobacteria	Micrococcales	Micrococcaceae	Pseudoglutamicibacter	Pseudoglutamicibacter cumminsii	1	0		4.45347e-05	0	NT	NT	NT	NT	NT	NT	NT		NT	NT	NT	NT	NT	NT	NT	NT	NT
Bacteria	Actinobacteria	Actinobacteria	Propionibacteriales	Propionibacteriaceae	Acidipropionibacterium	Acidipropionibacterium acidipropionici	2	0		4.38122e-06	0	NT	NT	NT	NT	NT	NT	NT		NT	NT	NT	NT	NT	NT	NT	NT	NT
Bacteria	Actinobacteria	Actinobacteria	Propionibacteriales	Propionibacteriaceae	Cutibacterium	Cutibacterium avidum	3	0		2.34918e-06	0	NT	NT	NT	NT	NT	NT	NT		NT	NT	NT	NT	NT	NT	NT	NT	NT
Bacteria	Actinobacteria	Actinobacteria	Propionibacteriales	Propionibacteriaceae	Propionibacterium	Propionibacterium acidifaciens	11	3		1.17767e-05	2.51923e-06	NT	NT	NT	NT	NT	NT	NT		NT	NT	NT	NT	NT	NT	NT	NT	NT
Bacteria	Actinobacteria	Actinobacteria	Propionibacteriales	Propionibacteriaceae	Propionimicrobium	Propionimicrobium lymphophilum	1	0		1.41224e-07	0	NT	NT	NT	NT	NT	NT	NT		NT	NT	NT	NT	NT	NT	NT	NT	NT
Bacteria	Actinobacteria	Actinobacteria	Propionibacteriales	Propionibacteriaceae	Pseudopropionibacterium	Pseudopropionibacterium propionicum	2	0		4.65306e-08	0	NT	NT	NT	NT	NT	NT	NT		NT	NT	NT	NT	NT	NT	NT	NT	NT
Bacteria	Actinobacteria	Coriobacteriia	Coriobacteriales	Atopobiaceae	Atopobium	Atopobium deltae	8	4		4.49347e-06	1.32906e-06	NT	NT	NT	NT	NT	NT	NT		NT	NT	NT	NT	NT	NT	NT	NT	NT
Bacteria	Actinobacteria	Coriobacteriia	Coriobacteriales	Atopobiaceae	Atopobium	Atopobium minutum	9	0		2.31894e-05	0	NT	NT	NT	NT	NT	NT	NT		NT	NT	NT	NT	NT	NT	NT	NT	NT
Bacteria	Actinobacteria	Coriobacteriia	Coriobacteriales	Atopobiaceae	Atopobium	Atopobium parvulum	13	1		5.51449e-06	4.75214e-07	NT	NT	NT	NT	NT	NT	NT		NT	NT	NT	NT	NT	NT	NT	NT	NT
Bacteria	Actinobacteria	Coriobacteriia	Coriobacteriales	Atopobiaceae	Atopobium	Atopobium rimae	22	2		3.35543e-05	1.48718e-07	NT	NT	NT	NT	NT	NT	NT		NT	NT	NT	NT	NT	NT	NT	NT	NT
Bacteria	Actinobacteria	Coriobacteriia	Coriobacteriales	Atopobiaceae	Atopobium	Atopobium vaginae	4	3		5.4851e-06	9.41496e-06	NT	NT	NT	NT	NT	NT	NT		NT	NT	NT	NT	NT	NT	NT	NT	NT
Bacteria	Actinobacteria	Coriobacteriia	Coriobacteriales	Atopobiaceae	Olsenella	Olsenella profusa	16	1		6.34531e-06	2.5641e-07	NT	NT	NT	NT	NT	NT	NT		NT	NT	NT	NT	NT	NT	NT	NT	NT
Bacteria	Actinobacteria	Coriobacteriia	Coriobacteriales	Atopobiaceae	Olsenella	Olsenella scatoligenes	21	6		2.84371e-05	2.46363e-05	NT	NT	NT	NT	NT	NT	NT		NT	NT	NT	NT	NT	NT	NT	NT	NT
Bacteria	Actinobacteria	Coriobacteriia	Coriobacteriales	Atopobiaceae	Olsenella	Olsenella uli	10	2		4.37959e-06	5.48761e-06	NT	NT	NT	NT	NT	NT	NT		NT	NT	NT	NT	NT	NT	NT	NT	NT
Bacteria	Actinobacteria	Coriobacteriia	Eggerthellales	Eggerthellaceae	Denitrobacterium	Denitrobacterium detoxificans	3	2		3.22449e-08	7.69231e-08	NT	NT	NT	NT	NT	NT	NT		NT	NT	NT	NT	NT	NT	NT	NT	NT
Bacteria	Actinobacteria	Coriobacteriia	Eggerthellales	Eggerthellaceae	Slackia	Slackia exigua	5	0		2.83245e-06	0	NT	NT	NT	NT	NT	NT	NT		NT	NT	NT	NT	NT	NT	NT	NT	NT
Bacteria	Bacteroidetes	Bacteroidia	Bacteroidales	Bacteroidaceae	Bacteroides	Bacteroides clarus	20	8		0.00026007	0.000863606	NT	NT	NT	NT	NT	NT	NT		NT	NT	NT	NT	NT	NT	NT	NT	NT
Bacteria	Bacteroidetes	Bacteroidia	Bacteroidales	Bacteroidaceae	Bacteroides	Bacteroides coprophilus	9	2		9.84365e-05	0.000124087	NT	NT	NT	NT	NT	NT	NT		NT	NT	NT	NT	NT	NT	NT	NT	NT
Bacteria	Bacteroidetes	Bacteroidia	Bacteroidales	Bacteroidaceae	Bacteroides	Bacteroides faecichinchillae	5	0		1.86918e-06	0	NT	NT	NT	NT	NT	NT	NT		NT	NT	NT	NT	NT	NT	NT	NT	NT
Bacteria	Bacteroidetes	Bacteroidia	Bacteroidales	Bacteroidaceae	Bacteroides	Bacteroides fluxus	3	0		0.000110824	0	NT	NT	NT	NT	NT	NT	NT		NT	NT	NT	NT	NT	NT	NT	NT	NT
Bacteria	Bacteroidetes	Bacteroidia	Bacteroidales	Bacteroidaceae	Bacteroides	Bacteroides oleiciplenus	1	0		2.96327e-07	0	NT	NT	NT	NT	NT	NT	NT		NT	NT	NT	NT	NT	NT	NT	NT	NT
Bacteria	Bacteroidetes	Bacteroidia	Bacteroidales	Bacteroidaceae	Bacteroides	Bacteroides sartorii	0	2		0	2.42821e-06	NT	NT	NT	NT	NT	NT	NT		NT	NT	NT	NT	NT	NT	NT	NT	NT
Bacteria	Bacteroidetes	Bacteroidia	Bacteroidales	Bacteroidaceae	Bacteroides	Bacteroides sp 43 108	2	0		1.407e-05	0	NT	NT	NT	NT	NT	NT	NT		NT	NT	NT	NT	NT	NT	NT	NT	NT
Bacteria	Bacteroidetes	Bacteroidia	Bacteroidales	Bacteroidaceae	Bacteroides	Bacteroides sp CAG 144	22	10		0.000282109	0.000290476	NT	NT	NT	NT	NT	NT	NT		NT	NT	NT	NT	NT	NT	NT	NT	NT
Bacteria	Bacteroidetes	Bacteroidia	Bacteroidales	Bacteroidaceae	Bacteroides	Bacteroides sp CAG 443	1	0		2.07143e-07	0	NT	NT	NT	NT	NT	NT	NT		NT	NT	NT	NT	NT	NT	NT	NT	NT
Bacteria	Bacteroidetes	Bacteroidia	Bacteroidales	Bacteroidaceae	Bacteroides	Bacteroides sp CAG 530	1	1		9.1751e-05	1.54697e-05	NT	NT	NT	NT	NT	NT	NT		NT	NT	NT	NT	NT	NT	NT	NT	NT
Bacteria	Bacteroidetes	Bacteroidia	Bacteroidales	Bacteroidaceae	Bacteroides	Bacteroides sp CAG 598	1	0		2.51408e-05	0	NT	NT	NT	NT	NT	NT	NT		NT	NT	NT	NT	NT	NT	NT	NT	NT
Bacteria	Bacteroidetes	Bacteroidia	Bacteroidales	Bacteroidaceae	Bacteroides	Bacteroides sp CAG 661	1	0		7.7551e-09	0	NT	NT	NT	NT	NT	NT	NT		NT	NT	NT	NT	NT	NT	NT	NT	NT
Bacteria	Bacteroidetes	Bacteroidia	Bacteroidales	Bacteroidaceae	Bacteroides	Bacteroides sp D2	10	4		3.92502e-05	4.29145e-06	NT	NT	NT	NT	NT	NT	NT		NT	NT	NT	NT	NT	NT	NT	NT	NT
Bacteria	Bacteroidetes	Bacteroidia	Bacteroidales	Bacteroidaceae	Bacteroides	Bacteroides sp OM08 11	1	0		1.82822e-05	0	NT	NT	NT	NT	NT	NT	NT		NT	NT	NT	NT	NT	NT	NT	NT	NT
Bacteria	Bacteroidetes	Bacteroidia	Bacteroidales	Bacteroidaceae	Bacteroides	Bacteroides stercorirosoris	4	2		1.27371e-05	5.25e-06	NT	NT	NT	NT	NT	NT	NT		NT	NT	NT	NT	NT	NT	NT	NT	NT
Bacteria	Bacteroidetes	Bacteroidia	Bacteroidales	Bacteroidales unclassified	Bacteroidales unclassified	Bacteroidales bacterium KA00251	5	0		1.43592e-06	0	NT	NT	NT	NT	NT	NT	NT		NT	NT	NT	NT	NT	NT	NT	NT	NT
Bacteria	Bacteroidetes	Bacteroidia	Bacteroidales	Bacteroidales unclassified	Bacteroidales unclassified	Bacteroidales bacterium KA00344	1	0		2.02857e-07	0	NT	NT	NT	NT	NT	NT	NT		NT	NT	NT	NT	NT	NT	NT	NT	NT
Bacteria	Bacteroidetes	Bacteroidia	Bacteroidales	Barnesiellaceae	Barnesiella	Barnesiella viscericola	0	1		0	2.94444e-07	NT	NT	NT	NT	NT	NT	NT		NT	NT	NT	NT	NT	NT	NT	NT	NT
Bacteria	Bacteroidetes	Bacteroidia	Bacteroidales	Barnesiellaceae	Coprobacter	Coprobacter secundus	20	12		2.62929e-05	2.90786e-05	NT	NT	NT	NT	NT	NT	NT		NT	NT	NT	NT	NT	NT	NT	NT	NT
Bacteria	Bacteroidetes	Bacteroidia	Bacteroidales	Dysgonamonadaceae	Dysgonomonas	Dysgonomonas gadei	0	1		0	5.08547e-08	NT	NT	NT	NT	NT	NT	NT		NT	NT	NT	NT	NT	NT	NT	NT	NT
Bacteria	Bacteroidetes	Bacteroidia	Bacteroidales	Dysgonamonadaceae	Dysgonomonas	Dysgonomonas mossii	1	0		4.76122e-07	0	NT	NT	NT	NT	NT	NT	NT		NT	NT	NT	NT	NT	NT	NT	NT	NT
Bacteria	Bacteroidetes	Bacteroidia	Bacteroidales	Dysgonamonadaceae	Dysgonomonas	Dysgonomonas sp 37 18	1	0		1.36531e-07	0	NT	NT	NT	NT	NT	NT	NT		NT	NT	NT	NT	NT	NT	NT	NT	NT
Bacteria	Bacteroidetes	Bacteroidia	Bacteroidales	Muribaculaceae	Muribaculum	Muribaculum intestinale	1	1		3.49102e-06	2.04094e-05	NT	NT	NT	NT	NT	NT	NT		NT	NT	NT	NT	NT	NT	NT	NT	NT
Bacteria	Bacteroidetes	Bacteroidia	Bacteroidales	Porphyromonadaceae	Porphyromonas	Porphyromonas gingivalis	1	0		1.28571e-08	0	NT	NT	NT	NT	NT	NT	NT		NT	NT	NT	NT	NT	NT	NT	NT	NT
Bacteria	Bacteroidetes	Bacteroidia	Bacteroidales	Porphyromonadaceae	Porphyromonas	Porphyromonas sp HMSC065F10	23	3		9.43135e-05	3.62393e-06	NT	NT	NT	NT	NT	NT	NT		NT	NT	NT	NT	NT	NT	NT	NT	NT
Bacteria	Bacteroidetes	Bacteroidia	Bacteroidales	Porphyromonadaceae	Porphyromonas	Porphyromonas uenonis	15	2		5.22878e-06	1.60645e-05	NT	NT	NT	NT	NT	NT	NT		NT	NT	NT	NT	NT	NT	NT	NT	NT
Bacteria	Bacteroidetes	Bacteroidia	Bacteroidales	Porphyromonadaceae	Sanguibacteroides	Sanguibacteroides justesenii	16	1		2.27282e-05	1.39402e-06	NT	NT	NT	NT	NT	NT	NT		NT	NT	NT	NT	NT	NT	NT	NT	NT
Bacteria	Bacteroidetes	Bacteroidia	Bacteroidales	Prevotellaceae	Prevotella	Prevotella bergensis	2	0		9.30816e-07	0	NT	NT	NT	NT	NT	NT	NT		NT	NT	NT	NT	NT	NT	NT	NT	NT
Bacteria	Bacteroidetes	Bacteroidia	Bacteroidales	Prevotellaceae	Prevotella	Prevotella bivia	26	6		4.19237e-05	1.2941e-05	NT	NT	NT	NT	NT	NT	NT		NT	NT	NT	NT	NT	NT	NT	NT	NT
Bacteria	Bacteroidetes	Bacteroidia	Bacteroidales	Prevotellaceae	Prevotella	Prevotella buccae	4	1		6.46359e-05	8.25684e-06	NT	NT	NT	NT	NT	NT	NT		NT	NT	NT	NT	NT	NT	NT	NT	NT
Bacteria	Bacteroidetes	Bacteroidia	Bacteroidales	Prevotellaceae	Prevotella	Prevotella buccalis	24	4		0.000236608	1.45342e-06	NT	NT	NT	NT	NT	NT	NT		NT	NT	NT	NT	NT	NT	NT	NT	NT
Bacteria	Bacteroidetes	Bacteroidia	Bacteroidales	Prevotellaceae	Prevotella	Prevotella colorans	7	0		5.98939e-06	0	NT	NT	NT	NT	NT	NT	NT		NT	NT	NT	NT	NT	NT	NT	NT	NT
Bacteria	Bacteroidetes	Bacteroidia	Bacteroidales	Prevotellaceae	Prevotella	Prevotella denticola	1	0		4.1449e-07	0	NT	NT	NT	NT	NT	NT	NT		NT	NT	NT	NT	NT	NT	NT	NT	NT
Bacteria	Bacteroidetes	Bacteroidia	Bacteroidales	Prevotellaceae	Prevotella	Prevotella disiens	20	3		3.11022e-05	9.10855e-06	NT	NT	NT	NT	NT	NT	NT		NT	NT	NT	NT	NT	NT	NT	NT	NT
Bacteria	Bacteroidetes	Bacteroidia	Bacteroidales	Prevotellaceae	Prevotella	Prevotella histicola	1	0		4.85571e-06	0	NT	NT	NT	NT	NT	NT	NT		NT	NT	NT	NT	NT	NT	NT	NT	NT
Bacteria	Bacteroidetes	Bacteroidia	Bacteroidales	Prevotellaceae	Prevotella	Prevotella multisaccharivorax	1	0		9.44286e-07	0	NT	NT	NT	NT	NT	NT	NT		NT	NT	NT	NT	NT	NT	NT	NT	NT
Bacteria	Bacteroidetes	Bacteroidia	Bacteroidales	Prevotellaceae	Prevotella	Prevotella oralis	1	0		6.30612e-08	0	NT	NT	NT	NT	NT	NT	NT		NT	NT	NT	NT	NT	NT	NT	NT	NT
Bacteria	Bacteroidetes	Bacteroidia	Bacteroidales	Prevotellaceae	Prevotella	Prevotella sp 885	2	2		5.46306e-06	0.000128374	NT	NT	NT	NT	NT	NT	NT		NT	NT	NT	NT	NT	NT	NT	NT	NT
Bacteria	Bacteroidetes	Bacteroidia	Bacteroidales	Prevotellaceae	Prevotella	Prevotella sp AM42 24	1	4		8.67918e-06	0.000409682	NT	NT	NT	NT	NT	NT	NT		NT	NT	NT	NT	NT	NT	NT	NT	NT
Bacteria	Bacteroidetes	Bacteroidia	Bacteroidales	Prevotellaceae	Prevotella	Prevotella sp CAG 1031	9	8		7.06765e-05	0.000752392	NT	NT	NT	NT	NT	NT	NT		NT	NT	NT	NT	NT	NT	NT	NT	NT
Bacteria	Bacteroidetes	Bacteroidia	Bacteroidales	Prevotellaceae	Prevotella	Prevotella sp CAG 1092	1	0		0.000348537	0	NT	NT	NT	NT	NT	NT	NT		NT	NT	NT	NT	NT	NT	NT	NT	NT
Bacteria	Bacteroidetes	Bacteroidia	Bacteroidales	Prevotellaceae	Prevotella	Prevotella sp CAG 1124	1	0		0.000190912	0	NT	NT	NT	NT	NT	NT	NT		NT	NT	NT	NT	NT	NT	NT	NT	NT
Bacteria	Bacteroidetes	Bacteroidia	Bacteroidales	Prevotellaceae	Prevotella	Prevotella sp CAG 1185	12	7		0.000395283	1.65013e-05	NT	NT	NT	NT	NT	NT	NT		NT	NT	NT	NT	NT	NT	NT	NT	NT
Bacteria	Bacteroidetes	Bacteroidia	Bacteroidales	Prevotellaceae	Prevotella	Prevotella sp CAG 1320	0	1		0	0.000342084	NT	NT	NT	NT	NT	NT	NT		NT	NT	NT	NT	NT	NT	NT	NT	NT
Bacteria	Bacteroidetes	Bacteroidia	Bacteroidales	Prevotellaceae	Prevotella	Prevotella sp CAG 279	16	10		0.000296393	0.000382121	NT	NT	NT	NT	NT	NT	NT		NT	NT	NT	NT	NT	NT	NT	NT	NT
Bacteria	Bacteroidetes	Bacteroidia	Bacteroidales	Prevotellaceae	Prevotella	Prevotella sp CAG 485	3	0		1.95541e-05	0	NT	NT	NT	NT	NT	NT	NT		NT	NT	NT	NT	NT	NT	NT	NT	NT
Bacteria	Bacteroidetes	Bacteroidia	Bacteroidales	Prevotellaceae	Prevotella	Prevotella sp CAG 520	8	3		0.000589043	0.000977797	NT	NT	NT	NT	NT	NT	NT		NT	NT	NT	NT	NT	NT	NT	NT	NT
Bacteria	Bacteroidetes	Bacteroidia	Bacteroidales	Prevotellaceae	Prevotella	Prevotella sp CAG 5226	2	1		5.98063e-05	0.000132185	NT	NT	NT	NT	NT	NT	NT		NT	NT	NT	NT	NT	NT	NT	NT	NT
Bacteria	Bacteroidetes	Bacteroidia	Bacteroidales	Prevotellaceae	Prevotella	Prevotella sp CAG 873	3	1		0.000336134	0.000120871	NT	NT	NT	NT	NT	NT	NT		NT	NT	NT	NT	NT	NT	NT	NT	NT
Bacteria	Bacteroidetes	Bacteroidia	Bacteroidales	Prevotellaceae	Prevotella	Prevotella sp CAG 891	16	4		0.000517986	0.00111242	NT	NT	NT	NT	NT	NT	NT		NT	NT	NT	NT	NT	NT	NT	NT	NT
Bacteria	Bacteroidetes	Bacteroidia	Bacteroidales	Prevotellaceae	Prevotella	Prevotella sp S7 1 8	4	0		1.44653e-06	0	NT	NT	NT	NT	NT	NT	NT		NT	NT	NT	NT	NT	NT	NT	NT	NT
Bacteria	Bacteroidetes	Bacteroidia	Bacteroidales	Prevotellaceae	Prevotella	Prevotella stercorea	13	8		0.00114245	0.00273979	NT	NT	NT	NT	NT	NT	NT		NT	NT	NT	NT	NT	NT	NT	NT	NT
Bacteria	Bacteroidetes	Bacteroidia	Bacteroidales	Prevotellaceae	Prevotella	Prevotella timonensis	28	8		0.000135292	9.96154e-06	NT	NT	NT	NT	NT	NT	NT		NT	NT	NT	NT	NT	NT	NT	NT	NT
Bacteria	Bacteroidetes	Bacteroidia	Bacteroidales	Rikenellaceae	Alistipes	Alistipes sp An31A	2	1		5.73469e-07	1.23504e-07	NT	NT	NT	NT	NT	NT	NT		NT	NT	NT	NT	NT	NT	NT	NT	NT
Bacteria	Bacteroidetes	Bacteroidia	Bacteroidales	Rikenellaceae	Alistipes	Alistipes sp An66	0	1		0	1.90983e-06	NT	NT	NT	NT	NT	NT	NT		NT	NT	NT	NT	NT	NT	NT	NT	NT
Bacteria	Bacteroidetes	Bacteroidia	Bacteroidales	Rikenellaceae	Alistipes	Alistipes sp CAG 831	4	5		1.47347e-07	0.00231199	NT	NT	NT	NT	NT	NT	NT		NT	NT	NT	NT	NT	NT	NT	NT	NT
Bacteria	Bacteroidetes	Bacteroidia	Bacteroidales	Rikenellaceae	Rikenella	Rikenella microfusus	1	0		9.19076e-05	0	NT	NT	NT	NT	NT	NT	NT		NT	NT	NT	NT	NT	NT	NT	NT	NT
Bacteria	Bacteroidetes	Bacteroidia	Bacteroidales	Tannerellaceae	Parabacteroides	Parabacteroides chinchillae	1	0		2.10204e-08	0	NT	NT	NT	NT	NT	NT	NT		NT	NT	NT	NT	NT	NT	NT	NT	NT
Bacteria	Bacteroidetes	Bacteroidia	Bacteroidales	Tannerellaceae	Parabacteroides	Parabacteroides gordonii	13	9		2.116e-05	3.32795e-05	NT	NT	NT	NT	NT	NT	NT		NT	NT	NT	NT	NT	NT	NT	NT	NT
Bacteria	Bacteroidetes	Bacteroidia	Bacteroidales	Tannerellaceae	Parabacteroides	Parabacteroides sp 426 9	2	1		1.59388e-06	2.94615e-06	NT	NT	NT	NT	NT	NT	NT		NT	NT	NT	NT	NT	NT	NT	NT	NT
Bacteria	Bacteroidetes	Bacteroidia	Bacteroidales	Tannerellaceae	Parabacteroides	Parabacteroides sp CAG 409	14	7		0.000145211	3.11632e-05	NT	NT	NT	NT	NT	NT	NT		NT	NT	NT	NT	NT	NT	NT	NT	NT
Bacteria	Bacteroidetes	Flavobacteriia	Flavobacteriales	Flavobacteriaceae	Weeksella	Weeksella virosa	1	0		3.43047e-05	0	NT	NT	NT	NT	NT	NT	NT		NT	NT	NT	NT	NT	NT	NT	NT	NT
Bacteria	Candidatus Melainabacteria	Candidatus Melainabacteria unclassified	Candidatus Gastranaerophilales	Candidatus Gastranaerophilales unclassified	Candidatus Gastranaerophilales unclassified	Candidatus Gastranaerophilales bacterium	11	2		2.50322e-05	3.99103e-06	NT	NT	NT	NT	NT	NT	NT		NT	NT	NT	NT	NT	NT	NT	NT	NT
Bacteria	Cyanobacteria	Cyanobacteria unclassified	Oscillatoriales	Microcoleaceae	Arthrospira	Arthrospira platensis	1	0		7.78776e-07	0	NT	NT	NT	NT	NT	NT	NT		NT	NT	NT	NT	NT	NT	NT	NT	NT
Bacteria	Firmicutes	Bacilli	Bacillales	Bacillaceae	Bacillus	Bacillus coagulans	1	1		4.36327e-07	9.87179e-08	NT	NT	NT	NT	NT	NT	NT		NT	NT	NT	NT	NT	NT	NT	NT	NT
Bacteria	Firmicutes	Bacilli	Bacillales	Bacillaceae	Bacillus	Bacillus horneckiae	0	1		0	5.02137e-07	NT	NT	NT	NT	NT	NT	NT		NT	NT	NT	NT	NT	NT	NT	NT	NT
Bacteria	Firmicutes	Bacilli	Bacillales	Bacillales unclassified	Gemella	Gemella asaccharolytica	9	0		3.91041e-06	0	NT	NT	NT	NT	NT	NT	NT		NT	NT	NT	NT	NT	NT	NT	NT	NT
Bacteria	Firmicutes	Bacilli	Bacillales	Bacillales unclassified	Gemella	Gemella haemolysans	10	5		3.12061e-06	2.05513e-06	NT	NT	NT	NT	NT	NT	NT		NT	NT	NT	NT	NT	NT	NT	NT	NT
Bacteria	Firmicutes	Bacilli	Bacillales	Bacillales unclassified	Gemella	Gemella morbillorum	1	0		8.16327e-09	0	NT	NT	NT	NT	NT	NT	NT		NT	NT	NT	NT	NT	NT	NT	NT	NT
Bacteria	Firmicutes	Bacilli	Bacillales	Listeriaceae	Brochothrix	Brochothrix thermosphacta	2	0		4.03673e-07	0	NT	NT	NT	NT	NT	NT	NT		NT	NT	NT	NT	NT	NT	NT	NT	NT
Bacteria	Firmicutes	Bacilli	Bacillales	Staphylococcaceae	Macrococcus	Macrococcus caseolyticus	2	0		2.02041e-08	0	NT	NT	NT	NT	NT	NT	NT		NT	NT	NT	NT	NT	NT	NT	NT	NT
Bacteria	Firmicutes	Bacilli	Bacillales	Staphylococcaceae	Staphylococcus	Staphylococcus argenteus	1	0		1.00837e-06	0	NT	NT	NT	NT	NT	NT	NT		NT	NT	NT	NT	NT	NT	NT	NT	NT
Bacteria	Firmicutes	Bacilli	Bacillales	Staphylococcaceae	Staphylococcus	Staphylococcus aureus	8	1		9.08263e-05	1.06838e-07	NT	NT	NT	NT	NT	NT	NT		NT	NT	NT	NT	NT	NT	NT	NT	NT
Bacteria	Firmicutes	Bacilli	Bacillales	Staphylococcaceae	Staphylococcus	Staphylococcus epidermidis	3	2		3.24204e-06	6.09402e-07	NT	NT	NT	NT	NT	NT	NT		NT	NT	NT	NT	NT	NT	NT	NT	NT
Bacteria	Firmicutes	Bacilli	Bacillales	Staphylococcaceae	Staphylococcus	Staphylococcus haemolyticus	1	0		1.38102e-06	0	NT	NT	NT	NT	NT	NT	NT		NT	NT	NT	NT	NT	NT	NT	NT	NT
Bacteria	Firmicutes	Bacilli	Lactobacillales	Aerococcaceae	Abiotrophia	Abiotrophia defectiva	1	0		3.89796e-08	0	NT	NT	NT	NT	NT	NT	NT		NT	NT	NT	NT	NT	NT	NT	NT	NT
Bacteria	Firmicutes	Bacilli	Lactobacillales	Aerococcaceae	Facklamia	Facklamia hominis	1	0		7.54367e-06	0	NT	NT	NT	NT	NT	NT	NT		NT	NT	NT	NT	NT	NT	NT	NT	NT
Bacteria	Firmicutes	Bacilli	Lactobacillales	Aerococcaceae	Facklamia	Facklamia ignava	1	0		7.19008e-05	0	NT	NT	NT	NT	NT	NT	NT		NT	NT	NT	NT	NT	NT	NT	NT	NT
Bacteria	Firmicutes	Bacilli	Lactobacillales	Aerococcaceae	Globicatella	Globicatella sanguinis	1	0		2.60367e-06	0	NT	NT	NT	NT	NT	NT	NT		NT	NT	NT	NT	NT	NT	NT	NT	NT
Bacteria	Firmicutes	Bacilli	Lactobacillales	Aerococcaceae	Globicatella	Globicatella sulfidifaciens	1	0		1.33673e-07	0	NT	NT	NT	NT	NT	NT	NT		NT	NT	NT	NT	NT	NT	NT	NT	NT
Bacteria	Firmicutes	Bacilli	Lactobacillales	Carnobacteriaceae	Granulicatella	Granulicatella elegans	0	1		0	2.21795e-07	NT	NT	NT	NT	NT	NT	NT		NT	NT	NT	NT	NT	NT	NT	NT	NT
Bacteria	Firmicutes	Bacilli	Lactobacillales	Carnobacteriaceae	Trichococcus	Trichococcus flocculiformis	1	0		5.46245e-06	0	NT	NT	NT	NT	NT	NT	NT		NT	NT	NT	NT	NT	NT	NT	NT	NT
Bacteria	Firmicutes	Bacilli	Lactobacillales	Enterococcaceae	Bavariicoccus	Bavariicoccus seileri	2	0		4.2398e-06	0	NT	NT	NT	NT	NT	NT	NT		NT	NT	NT	NT	NT	NT	NT	NT	NT
Bacteria	Firmicutes	Bacilli	Lactobacillales	Enterococcaceae	Enterococcus	Enterococcus asini	18	0		0.000167565	0	NT	NT	NT	NT	NT	NT	NT		NT	NT	NT	NT	NT	NT	NT	NT	NT
Bacteria	Firmicutes	Bacilli	Lactobacillales	Enterococcaceae	Enterococcus	Enterococcus canintestini	6	0		8.77553e-05	0	NT	NT	NT	NT	NT	NT	NT		NT	NT	NT	NT	NT	NT	NT	NT	NT
Bacteria	Firmicutes	Bacilli	Lactobacillales	Enterococcaceae	Enterococcus	Enterococcus canis	1	0		8.46939e-08	0	NT	NT	NT	NT	NT	NT	NT		NT	NT	NT	NT	NT	NT	NT	NT	NT
Bacteria	Firmicutes	Bacilli	Lactobacillales	Enterococcaceae	Enterococcus	Enterococcus casseliflavus	16	2		1.64698e-05	1.27906e-06	NT	NT	NT	NT	NT	NT	NT		NT	NT	NT	NT	NT	NT	NT	NT	NT
Bacteria	Firmicutes	Bacilli	Lactobacillales	Enterococcaceae	Enterococcus	Enterococcus cecorum	3	0		4.54265e-06	0	NT	NT	NT	NT	NT	NT	NT		NT	NT	NT	NT	NT	NT	NT	NT	NT
Bacteria	Firmicutes	Bacilli	Lactobacillales	Enterococcaceae	Enterococcus	Enterococcus dispar	15	0		0.000205609	0	NT	NT	NT	NT	NT	NT	NT		NT	NT	NT	NT	NT	NT	NT	NT	NT
Bacteria	Firmicutes	Bacilli	Lactobacillales	Enterococcaceae	Enterococcus	Enterococcus durans	9	0		2.17159e-05	0	NT	NT	NT	NT	NT	NT	NT		NT	NT	NT	NT	NT	NT	NT	NT	NT
Bacteria	Firmicutes	Bacilli	Lactobacillales	Enterococcaceae	Enterococcus	Enterococcus gallinarum	33	2		5.72016e-05	9.9188e-07	NT	NT	NT	NT	NT	NT	NT		NT	NT	NT	NT	NT	NT	NT	NT	NT
Bacteria	Firmicutes	Bacilli	Lactobacillales	Enterococcaceae	Enterococcus	Enterococcus hirae	2	0		5.46531e-07	0	NT	NT	NT	NT	NT	NT	NT		NT	NT	NT	NT	NT	NT	NT	NT	NT
Bacteria	Firmicutes	Bacilli	Lactobacillales	Enterococcaceae	Enterococcus	Enterococcus malodoratus	1	0		1.52245e-07	0	NT	NT	NT	NT	NT	NT	NT		NT	NT	NT	NT	NT	NT	NT	NT	NT
Bacteria	Firmicutes	Bacilli	Lactobacillales	Enterococcaceae	Enterococcus	Enterococcus mundtii	1	0		1.12531e-06	0	NT	NT	NT	NT	NT	NT	NT		NT	NT	NT	NT	NT	NT	NT	NT	NT
Bacteria	Firmicutes	Bacilli	Lactobacillales	Enterococcaceae	Enterococcus	Enterococcus pallens	1	0		7.04286e-07	0	NT	NT	NT	NT	NT	NT	NT		NT	NT	NT	NT	NT	NT	NT	NT	NT
Bacteria	Firmicutes	Bacilli	Lactobacillales	Enterococcaceae	Enterococcus	Enterococcus phoeniculicola	1	0		1.6249e-06	0	NT	NT	NT	NT	NT	NT	NT		NT	NT	NT	NT	NT	NT	NT	NT	NT
Bacteria	Firmicutes	Bacilli	Lactobacillales	Enterococcaceae	Enterococcus	Enterococcus raffinosus	7	1		1.21312e-05	2.90128e-06	NT	NT	NT	NT	NT	NT	NT		NT	NT	NT	NT	NT	NT	NT	NT	NT
Bacteria	Firmicutes	Bacilli	Lactobacillales	Enterococcaceae	Enterococcus	Enterococcus sp 3H8 DIV0648	2	0		1.61592e-06	0	NT	NT	NT	NT	NT	NT	NT		NT	NT	NT	NT	NT	NT	NT	NT	NT
Bacteria	Firmicutes	Bacilli	Lactobacillales	Enterococcaceae	Enterococcus	Enterococcus thailandicus	2	0		4.52449e-06	0	NT	NT	NT	NT	NT	NT	NT		NT	NT	NT	NT	NT	NT	NT	NT	NT
Bacteria	Firmicutes	Bacilli	Lactobacillales	Lactobacillaceae	Lactobacillus	Lactobacillus acidipiscis	2	0		1.05837e-05	0	NT	NT	NT	NT	NT	NT	NT		NT	NT	NT	NT	NT	NT	NT	NT	NT
Bacteria	Firmicutes	Bacilli	Lactobacillales	Lactobacillaceae	Lactobacillus	Lactobacillus acidophilus	12	1		2.41263e-05	1.46026e-06	NT	NT	NT	NT	NT	NT	NT		NT	NT	NT	NT	NT	NT	NT	NT	NT
Bacteria	Firmicutes	Bacilli	Lactobacillales	Lactobacillaceae	Lactobacillus	Lactobacillus algidus	3	2		4.5102e-07	2.0094e-06	NT	NT	NT	NT	NT	NT	NT		NT	NT	NT	NT	NT	NT	NT	NT	NT
Bacteria	Firmicutes	Bacilli	Lactobacillales	Lactobacillaceae	Lactobacillus	Lactobacillus amylovorus	2	1		2.20471e-05	0.000100669	NT	NT	NT	NT	NT	NT	NT		NT	NT	NT	NT	NT	NT	NT	NT	NT
Bacteria	Firmicutes	Bacilli	Lactobacillales	Lactobacillaceae	Lactobacillus	Lactobacillus antri	1	0		2.46939e-08	0	NT	NT	NT	NT	NT	NT	NT		NT	NT	NT	NT	NT	NT	NT	NT	NT
Bacteria	Firmicutes	Bacilli	Lactobacillales	Lactobacillaceae	Lactobacillus	Lactobacillus apis	7	0		4.06288e-05	0	NT	NT	NT	NT	NT	NT	NT		NT	NT	NT	NT	NT	NT	NT	NT	NT
Bacteria	Firmicutes	Bacilli	Lactobacillales	Lactobacillaceae	Lactobacillus	Lactobacillus brevis	4	0		1.74704e-05	0	NT	NT	NT	NT	NT	NT	NT		NT	NT	NT	NT	NT	NT	NT	NT	NT
Bacteria	Firmicutes	Bacilli	Lactobacillales	Lactobacillaceae	Lactobacillus	Lactobacillus camelliae	1	0		1.06122e-08	0	NT	NT	NT	NT	NT	NT	NT		NT	NT	NT	NT	NT	NT	NT	NT	NT
Bacteria	Firmicutes	Bacilli	Lactobacillales	Lactobacillaceae	Lactobacillus	Lactobacillus crispatus	15	2		0.000189879	6.76667e-06	NT	NT	NT	NT	NT	NT	NT		NT	NT	NT	NT	NT	NT	NT	NT	NT
Bacteria	Firmicutes	Bacilli	Lactobacillales	Lactobacillaceae	Lactobacillus	Lactobacillus curvatus	12	0		4.26041e-06	0	NT	NT	NT	NT	NT	NT	NT		NT	NT	NT	NT	NT	NT	NT	NT	NT
Bacteria	Firmicutes	Bacilli	Lactobacillales	Lactobacillaceae	Lactobacillus	Lactobacillus delbrueckii	19	6		1.52594e-05	1.91415e-05	NT	NT	NT	NT	NT	NT	NT		NT	NT	NT	NT	NT	NT	NT	NT	NT
Bacteria	Firmicutes	Bacilli	Lactobacillales	Lactobacillaceae	Lactobacillus	Lactobacillus dextrinicus	6	0		3.83969e-05	0	NT	NT	NT	NT	NT	NT	NT		NT	NT	NT	NT	NT	NT	NT	NT	NT
Bacteria	Firmicutes	Bacilli	Lactobacillales	Lactobacillaceae	Lactobacillus	Lactobacillus farciminis	2	1		5.6951e-06	4.52991e-08	NT	NT	NT	NT	NT	NT	NT		NT	NT	NT	NT	NT	NT	NT	NT	NT
Bacteria	Firmicutes	Bacilli	Lactobacillales	Lactobacillaceae	Lactobacillus	Lactobacillus fuchuensis	0	1		0	1.16239e-07	NT	NT	NT	NT	NT	NT	NT		NT	NT	NT	NT	NT	NT	NT	NT	NT
Bacteria	Firmicutes	Bacilli	Lactobacillales	Lactobacillaceae	Lactobacillus	Lactobacillus gastricus	2	0		6.08776e-07	0	NT	NT	NT	NT	NT	NT	NT		NT	NT	NT	NT	NT	NT	NT	NT	NT
Bacteria	Firmicutes	Bacilli	Lactobacillales	Lactobacillaceae	Lactobacillus	Lactobacillus helveticus	1	1		6.34694e-08	4.48718e-07	NT	NT	NT	NT	NT	NT	NT		NT	NT	NT	NT	NT	NT	NT	NT	NT
Bacteria	Firmicutes	Bacilli	Lactobacillales	Lactobacillaceae	Lactobacillus	Lactobacillus iners	1	0		1.65918e-07	0	NT	NT	NT	NT	NT	NT	NT		NT	NT	NT	NT	NT	NT	NT	NT	NT
Bacteria	Firmicutes	Bacilli	Lactobacillales	Lactobacillaceae	Lactobacillus	Lactobacillus johnsonii	11	4		6.31131e-05	7.30675e-05	NT	NT	NT	NT	NT	NT	NT		NT	NT	NT	NT	NT	NT	NT	NT	NT
Bacteria	Firmicutes	Bacilli	Lactobacillales	Lactobacillaceae	Lactobacillus	Lactobacillus kalixensis	3	1		7.80755e-06	1.32009e-06	NT	NT	NT	NT	NT	NT	NT		NT	NT	NT	NT	NT	NT	NT	NT	NT
Bacteria	Firmicutes	Bacilli	Lactobacillales	Lactobacillaceae	Lactobacillus	Lactobacillus kullabergensis	2	0		4.86531e-07	0	NT	NT	NT	NT	NT	NT	NT		NT	NT	NT	NT	NT	NT	NT	NT	NT
Bacteria	Firmicutes	Bacilli	Lactobacillales	Lactobacillaceae	Lactobacillus	Lactobacillus melliventris	1	0		2.62041e-07	0	NT	NT	NT	NT	NT	NT	NT		NT	NT	NT	NT	NT	NT	NT	NT	NT
Bacteria	Firmicutes	Bacilli	Lactobacillales	Lactobacillaceae	Lactobacillus	Lactobacillus mucosae	6	3		0.000364223	0.000255512	NT	NT	NT	NT	NT	NT	NT		NT	NT	NT	NT	NT	NT	NT	NT	NT
Bacteria	Firmicutes	Bacilli	Lactobacillales	Lactobacillaceae	Lactobacillus	Lactobacillus nasuensis	2	0		9.39939e-06	0	NT	NT	NT	NT	NT	NT	NT		NT	NT	NT	NT	NT	NT	NT	NT	NT
Bacteria	Firmicutes	Bacilli	Lactobacillales	Lactobacillaceae	Lactobacillus	Lactobacillus oris	29	3		0.000238443	0.000175377	NT	NT	NT	NT	NT	NT	NT		NT	NT	NT	NT	NT	NT	NT	NT	NT
Bacteria	Firmicutes	Bacilli	Lactobacillales	Lactobacillaceae	Lactobacillus	Lactobacillus pantheris	1	0		2.44873e-05	0	NT	NT	NT	NT	NT	NT	NT		NT	NT	NT	NT	NT	NT	NT	NT	NT
Bacteria	Firmicutes	Bacilli	Lactobacillales	Lactobacillaceae	Lactobacillus	Lactobacillus parabuchneri	1	0		3.88163e-07	0	NT	NT	NT	NT	NT	NT	NT		NT	NT	NT	NT	NT	NT	NT	NT	NT
Bacteria	Firmicutes	Bacilli	Lactobacillales	Lactobacillaceae	Lactobacillus	Lactobacillus paralimentarius	1	0		4.59796e-07	0	NT	NT	NT	NT	NT	NT	NT		NT	NT	NT	NT	NT	NT	NT	NT	NT
Bacteria	Firmicutes	Bacilli	Lactobacillales	Lactobacillaceae	Lactobacillus	Lactobacillus pentosus	8	1		3.39829e-05	2.60342e-06	NT	NT	NT	NT	NT	NT	NT		NT	NT	NT	NT	NT	NT	NT	NT	NT
Bacteria	Firmicutes	Bacilli	Lactobacillales	Lactobacillaceae	Lactobacillus	Lactobacillus rapi	2	0		2.11794e-05	0	NT	NT	NT	NT	NT	NT	NT		NT	NT	NT	NT	NT	NT	NT	NT	NT
Bacteria	Firmicutes	Bacilli	Lactobacillales	Lactobacillaceae	Lactobacillus	Lactobacillus ruminis	7	0		0.000190848	0	NT	NT	NT	NT	NT	NT	NT		NT	NT	NT	NT	NT	NT	NT	NT	NT
Bacteria	Firmicutes	Bacilli	Lactobacillales	Lactobacillaceae	Lactobacillus	Lactobacillus saerimneri	1	0		4.74898e-07	0	NT	NT	NT	NT	NT	NT	NT		NT	NT	NT	NT	NT	NT	NT	NT	NT
Bacteria	Firmicutes	Bacilli	Lactobacillales	Lactobacillaceae	Lactobacillus	Lactobacillus sakei	7	3		2.54143e-06	7.54359e-06	NT	NT	NT	NT	NT	NT	NT		NT	NT	NT	NT	NT	NT	NT	NT	NT
Bacteria	Firmicutes	Bacilli	Lactobacillales	Lactobacillaceae	Lactobacillus	Lactobacillus sanfranciscensis	2	0		4.87959e-07	0	NT	NT	NT	NT	NT	NT	NT		NT	NT	NT	NT	NT	NT	NT	NT	NT
Bacteria	Firmicutes	Bacilli	Lactobacillales	Lactobacillaceae	Lactobacillus	Lactobacillus ultunensis	3	0		2.65102e-07	0	NT	NT	NT	NT	NT	NT	NT		NT	NT	NT	NT	NT	NT	NT	NT	NT
Bacteria	Firmicutes	Bacilli	Lactobacillales	Lactobacillaceae	Lactobacillus	Lactobacillus vaccinostercus	8	0		2.07251e-05	0	NT	NT	NT	NT	NT	NT	NT		NT	NT	NT	NT	NT	NT	NT	NT	NT
Bacteria	Firmicutes	Bacilli	Lactobacillales	Lactobacillaceae	Pediococcus	Pediococcus acidilactici	27	3		0.000780103	3.15598e-06	NT	NT	NT	NT	NT	NT	NT		NT	NT	NT	NT	NT	NT	NT	NT	NT
Bacteria	Firmicutes	Bacilli	Lactobacillales	Lactobacillaceae	Pediococcus	Pediococcus argentinicus	1	1		2.53939e-06	1.18376e-07	NT	NT	NT	NT	NT	NT	NT		NT	NT	NT	NT	NT	NT	NT	NT	NT
Bacteria	Firmicutes	Bacilli	Lactobacillales	Lactobacillaceae	Pediococcus	Pediococcus pentosaceus	2	0		1.01429e-07	0	NT	NT	NT	NT	NT	NT	NT		NT	NT	NT	NT	NT	NT	NT	NT	NT
Bacteria	Firmicutes	Bacilli	Lactobacillales	Lactobacillaceae	Sharpea	Sharpea azabuensis	2	0		1.02857e-07	0	NT	NT	NT	NT	NT	NT	NT		NT	NT	NT	NT	NT	NT	NT	NT	NT
Bacteria	Firmicutes	Bacilli	Lactobacillales	Leuconostocaceae	Leuconostoc	Leuconostoc carnosum	7	1		1.70265e-06	4.88462e-07	NT	NT	NT	NT	NT	NT	NT		NT	NT	NT	NT	NT	NT	NT	NT	NT
Bacteria	Firmicutes	Bacilli	Lactobacillales	Leuconostocaceae	Leuconostoc	Leuconostoc citreum	4	3		1.39037e-05	9.95726e-07	NT	NT	NT	NT	NT	NT	NT		NT	NT	NT	NT	NT	NT	NT	NT	NT
Bacteria	Firmicutes	Bacilli	Lactobacillales	Leuconostocaceae	Leuconostoc	Leuconostoc garlicum	2	0		5.77551e-08	0	NT	NT	NT	NT	NT	NT	NT		NT	NT	NT	NT	NT	NT	NT	NT	NT
Bacteria	Firmicutes	Bacilli	Lactobacillales	Leuconostocaceae	Leuconostoc	Leuconostoc gelidum	10	6		1.08161e-05	1.99402e-06	NT	NT	NT	NT	NT	NT	NT		NT	NT	NT	NT	NT	NT	NT	NT	NT
Bacteria	Firmicutes	Bacilli	Lactobacillales	Leuconostocaceae	Leuconostoc	Leuconostoc lactis	3	1		3.93571e-06	7.41026e-07	NT	NT	NT	NT	NT	NT	NT		NT	NT	NT	NT	NT	NT	NT	NT	NT
Bacteria	Firmicutes	Bacilli	Lactobacillales	Leuconostocaceae	Leuconostoc	Leuconostoc mesenteroides	18	6		1.65163e-05	1.03355e-05	NT	NT	NT	NT	NT	NT	NT		NT	NT	NT	NT	NT	NT	NT	NT	NT
Bacteria	Firmicutes	Bacilli	Lactobacillales	Leuconostocaceae	Leuconostoc	Leuconostoc pseudomesenteroides	2	0		1.09449e-06	0	NT	NT	NT	NT	NT	NT	NT		NT	NT	NT	NT	NT	NT	NT	NT	NT
Bacteria	Firmicutes	Bacilli	Lactobacillales	Leuconostocaceae	Weissella	Weissella cibaria	10	3		9.53061e-06	8.44701e-06	NT	NT	NT	NT	NT	NT	NT		NT	NT	NT	NT	NT	NT	NT	NT	NT
Bacteria	Firmicutes	Bacilli	Lactobacillales	Leuconostocaceae	Weissella	Weissella confusa	13	5		9.44202e-05	0.000329498	NT	NT	NT	NT	NT	NT	NT		NT	NT	NT	NT	NT	NT	NT	NT	NT
Bacteria	Firmicutes	Bacilli	Lactobacillales	Leuconostocaceae	Weissella	Weissella viridescens	1	0		4.91714e-06	0	NT	NT	NT	NT	NT	NT	NT		NT	NT	NT	NT	NT	NT	NT	NT	NT
Bacteria	Firmicutes	Bacilli	Lactobacillales	Streptococcaceae	Lactococcus	Lactococcus petauri	2	0		1.07286e-06	0	NT	NT	NT	NT	NT	NT	NT		NT	NT	NT	NT	NT	NT	NT	NT	NT
Bacteria	Firmicutes	Bacilli	Lactobacillales	Streptococcaceae	Lactococcus	Lactococcus piscium	1	0		2.70082e-06	0	NT	NT	NT	NT	NT	NT	NT		NT	NT	NT	NT	NT	NT	NT	NT	NT
Bacteria	Firmicutes	Bacilli	Lactobacillales	Streptococcaceae	Lactococcus	Lactococcus raffinolactis	1	0		3.25102e-07	0	NT	NT	NT	NT	NT	NT	NT		NT	NT	NT	NT	NT	NT	NT	NT	NT
Bacteria	Firmicutes	Bacilli	Lactobacillales	Streptococcaceae	Streptococcus	Streptococcus agalactiae	6	1		3.76306e-06	3.77564e-06	NT	NT	NT	NT	NT	NT	NT		NT	NT	NT	NT	NT	NT	NT	NT	NT
Bacteria	Firmicutes	Bacilli	Lactobacillales	Streptococcaceae	Streptococcus	Streptococcus cristatus	14	4		4.93898e-06	3.46026e-06	NT	NT	NT	NT	NT	NT	NT		NT	NT	NT	NT	NT	NT	NT	NT	NT
Bacteria	Firmicutes	Bacilli	Lactobacillales	Streptococcaceae	Streptococcus	Streptococcus downei	2	1		5.76408e-05	2.46752e-06	NT	NT	NT	NT	NT	NT	NT		NT	NT	NT	NT	NT	NT	NT	NT	NT
Bacteria	Firmicutes	Bacilli	Lactobacillales	Streptococcaceae	Streptococcus	Streptococcus gallolyticus	9	0		0.000268444	0	NT	NT	NT	NT	NT	NT	NT		NT	NT	NT	NT	NT	NT	NT	NT	NT
Bacteria	Firmicutes	Bacilli	Lactobacillales	Streptococcaceae	Streptococcus	Streptococcus infantarius	2	1		1.8449e-07	2.5e-07	NT	NT	NT	NT	NT	NT	NT		NT	NT	NT	NT	NT	NT	NT	NT	NT
Bacteria	Firmicutes	Bacilli	Lactobacillales	Streptococcaceae	Streptococcus	Streptococcus macedonicus	2	0		3.75714e-07	0	NT	NT	NT	NT	NT	NT	NT		NT	NT	NT	NT	NT	NT	NT	NT	NT
Bacteria	Firmicutes	Bacilli	Lactobacillales	Streptococcaceae	Streptococcus	Streptococcus milleri	10	4		1.13898e-06	1.07265e-06	NT	NT	NT	NT	NT	NT	NT		NT	NT	NT	NT	NT	NT	NT	NT	NT
Bacteria	Firmicutes	Bacilli	Lactobacillales	Streptococcaceae	Streptococcus	Streptococcus pasteurianus	24	6		0.000764313	1.07615e-05	NT	NT	NT	NT	NT	NT	NT		NT	NT	NT	NT	NT	NT	NT	NT	NT
Bacteria	Firmicutes	Bacilli	Lactobacillales	Streptococcaceae	Streptococcus	Streptococcus salivarius CAG 79	1	0		7.34694e-09	0	NT	NT	NT	NT	NT	NT	NT		NT	NT	NT	NT	NT	NT	NT	NT	NT
Bacteria	Firmicutes	Bacilli	Lactobacillales	Streptococcaceae	Streptococcus	Streptococcus sobrinus	12	1		6.98565e-05	1.02479e-06	NT	NT	NT	NT	NT	NT	NT		NT	NT	NT	NT	NT	NT	NT	NT	NT
Bacteria	Firmicutes	Bacilli	Lactobacillales	Streptococcaceae	Streptococcus	Streptococcus sp F0442	18	7		4.09653e-06	3.24103e-06	NT	NT	NT	NT	NT	NT	NT		NT	NT	NT	NT	NT	NT	NT	NT	NT
Bacteria	Firmicutes	Bacilli	Lactobacillales	Streptococcaceae	Streptococcus	Streptococcus sp HMSC071D03	1	2		2.06122e-08	2.32906e-07	NT	NT	NT	NT	NT	NT	NT		NT	NT	NT	NT	NT	NT	NT	NT	NT
Bacteria	Firmicutes	Bacilli	Lactobacillales	Streptococcaceae	Streptococcus	Streptococcus sp HPH0090	3	2		3.26735e-07	9.12393e-07	NT	NT	NT	NT	NT	NT	NT		NT	NT	NT	NT	NT	NT	NT	NT	NT
Bacteria	Firmicutes	Bacilli	Lactobacillales	Streptococcaceae	Streptococcus	Streptococcus viridans	2	1		1.59796e-07	2.87607e-07	NT	NT	NT	NT	NT	NT	NT		NT	NT	NT	NT	NT	NT	NT	NT	NT
Bacteria	Firmicutes	Clostridia	Clostridiales	Clostridiaceae	Butyricicoccus	Butyricicoccus porcorum	3	1		2.38918e-06	6.88034e-08	NT	NT	NT	NT	NT	NT	NT		NT	NT	NT	NT	NT	NT	NT	NT	NT
Bacteria	Firmicutes	Clostridia	Clostridiales	Clostridiaceae	Clostridium	Butyribacterium methylotrophicum	8	5		5.60816e-07	7.99145e-07	NT	NT	NT	NT	NT	NT	NT		NT	NT	NT	NT	NT	NT	NT	NT	NT
Bacteria	Firmicutes	Clostridia	Clostridiales	Clostridiaceae	Clostridium	Clostridium butyricum	1	1		3.16122e-07	2.65214e-06	NT	NT	NT	NT	NT	NT	NT		NT	NT	NT	NT	NT	NT	NT	NT	NT
Bacteria	Firmicutes	Clostridia	Clostridiales	Clostridiaceae	Clostridium	Clostridium cadaveris	1	1		5.3449e-06	2.47094e-06	NT	NT	NT	NT	NT	NT	NT		NT	NT	NT	NT	NT	NT	NT	NT	NT
Bacteria	Firmicutes	Clostridia	Clostridiales	Clostridiaceae	Clostridium	Clostridium celatum	7	2		3.49122e-06	7.41624e-06	NT	NT	NT	NT	NT	NT	NT		NT	NT	NT	NT	NT	NT	NT	NT	NT
Bacteria	Firmicutes	Clostridia	Clostridiales	Clostridiaceae	Clostridium	Clostridium neonatale	1	0		1.36735e-08	0	NT	NT	NT	NT	NT	NT	NT		NT	NT	NT	NT	NT	NT	NT	NT	NT
Bacteria	Firmicutes	Clostridia	Clostridiales	Clostridiaceae	Clostridium	Clostridium paraputrificum	15	4		1.71071e-05	2.31752e-06	NT	NT	NT	NT	NT	NT	NT		NT	NT	NT	NT	NT	NT	NT	NT	NT
Bacteria	Firmicutes	Clostridia	Clostridiales	Clostridiaceae	Clostridium	Clostridium perfringens	12	5		2.88298e-05	2.14427e-05	NT	NT	NT	NT	NT	NT	NT		NT	NT	NT	NT	NT	NT	NT	NT	NT
Bacteria	Firmicutes	Clostridia	Clostridiales	Clostridiaceae	Clostridium	Clostridium sp CAG 411	2	3		4.54522e-05	4.36735e-05	NT	NT	NT	NT	NT	NT	NT		NT	NT	NT	NT	NT	NT	NT	NT	NT
Bacteria	Firmicutes	Clostridia	Clostridiales	Clostridiaceae	Clostridium	Clostridium sp CAG 413	7	3		0.000354203	0.000167281	NT	NT	NT	NT	NT	NT	NT		NT	NT	NT	NT	NT	NT	NT	NT	NT
Bacteria	Firmicutes	Clostridia	Clostridiales	Clostridiaceae	Clostridium	Clostridium sp CAG 632	1	1		0.000135276	0.000127605	NT	NT	NT	NT	NT	NT	NT		NT	NT	NT	NT	NT	NT	NT	NT	NT
Bacteria	Firmicutes	Clostridia	Clostridiales	Clostridiaceae	Clostridium	Clostridium sp CAG 964	12	2		0.00129007	0.000223628	NT	NT	NT	NT	NT	NT	NT		NT	NT	NT	NT	NT	NT	NT	NT	NT
Bacteria	Firmicutes	Clostridia	Clostridiales	Clostridiaceae	Clostridium	Clostridium sp chh4 2	21	10		7.58918e-06	1.25192e-05	NT	NT	NT	NT	NT	NT	NT		NT	NT	NT	NT	NT	NT	NT	NT	NT
Bacteria	Firmicutes	Clostridia	Clostridiales	Clostridiaceae	Clostridium	Clostridium sp D5	32	4		2.54084e-05	4.36453e-06	NT	NT	NT	NT	NT	NT	NT		NT	NT	NT	NT	NT	NT	NT	NT	NT
Bacteria	Firmicutes	Clostridia	Clostridiales	Clostridiaceae	Clostridium	Clostridium sp MSTE9	3	0		4.79571e-06	0	NT	NT	NT	NT	NT	NT	NT		NT	NT	NT	NT	NT	NT	NT	NT	NT
Bacteria	Firmicutes	Clostridia	Clostridiales	Clostridiaceae	Clostridium	Clostridium ventriculi	3	1		4.13102e-06	1.3494e-05	NT	NT	NT	NT	NT	NT	NT		NT	NT	NT	NT	NT	NT	NT	NT	NT
Bacteria	Firmicutes	Clostridia	Clostridiales	Clostridiales Family XIII Incertae Sedis	Clostridiales Family XIII Incertae Sedis unclassified	Eubacterium brachy	5	0		1.08402e-05	0	NT	NT	NT	NT	NT	NT	NT		NT	NT	NT	NT	NT	NT	NT	NT	NT
Bacteria	Firmicutes	Clostridia	Clostridiales	Clostridiales Family XIII Incertae Sedis	Clostridiales Family XIII Incertae Sedis unclassified	Eubacterium infirmum	2	0		2.32714e-06	0	NT	NT	NT	NT	NT	NT	NT		NT	NT	NT	NT	NT	NT	NT	NT	NT
Bacteria	Firmicutes	Clostridia	Clostridiales	Clostridiales Family XIII Incertae Sedis	Clostridiales Family XIII Incertae Sedis unclassified	Eubacterium nodatum	1	0		7.38776e-08	0	NT	NT	NT	NT	NT	NT	NT		NT	NT	NT	NT	NT	NT	NT	NT	NT
Bacteria	Firmicutes	Clostridia	Clostridiales	Clostridiales Family XIII Incertae Sedis	Clostridiales Family XIII Incertae Sedis unclassified	Eubacterium saphenum	1	0		8.91837e-08	0	NT	NT	NT	NT	NT	NT	NT		NT	NT	NT	NT	NT	NT	NT	NT	NT
Bacteria	Firmicutes	Clostridia	Clostridiales	Clostridiales Family XIII Incertae Sedis	Clostridiales Family XIII Incertae Sedis unclassified	Eubacterium sulci	14	8		2.40531e-06	7.90598e-07	NT	NT	NT	NT	NT	NT	NT		NT	NT	NT	NT	NT	NT	NT	NT	NT
Bacteria	Firmicutes	Clostridia	Clostridiales	Clostridiales Family XIII Incertae Sedis	Mogibacterium	Mogibacterium timidum	2	1		1.95306e-07	1.70513e-07	NT	NT	NT	NT	NT	NT	NT		NT	NT	NT	NT	NT	NT	NT	NT	NT
Bacteria	Firmicutes	Clostridia	Clostridiales	Clostridiales unclassified	Clostridiales unclassified	Bacteroides pectinophilus	2	1		9.83696e-05	0.000102718	NT	NT	NT	NT	NT	NT	NT		NT	NT	NT	NT	NT	NT	NT	NT	NT
Bacteria	Firmicutes	Clostridia	Clostridiales	Clostridiales unclassified	Clostridiales unclassified	Clostridiales bacterium CHKCI001	0	1		0	2.86325e-08	NT	NT	NT	NT	NT	NT	NT		NT	NT	NT	NT	NT	NT	NT	NT	NT
Bacteria	Firmicutes	Clostridia	Clostridiales	Clostridiales unclassified	Clostridiales unclassified	Clostridiales bacterium CHKCI006	8	1		1.29186e-05	1.62521e-06	NT	NT	NT	NT	NT	NT	NT		NT	NT	NT	NT	NT	NT	NT	NT	NT
Bacteria	Firmicutes	Clostridia	Clostridiales	Eubacteriaceae	Eubacteriaceae unclassified	Eubacteriaceae bacterium CHKCI005	12	6		4.00143e-06	3.34957e-06	NT	NT	NT	NT	NT	NT	NT		NT	NT	NT	NT	NT	NT	NT	NT	NT
Bacteria	Firmicutes	Clostridia	Clostridiales	Eubacteriaceae	Eubacterium	Eubacterium maltosivorans	2	0		1.93245e-06	0	NT	NT	NT	NT	NT	NT	NT		NT	NT	NT	NT	NT	NT	NT	NT	NT
Bacteria	Firmicutes	Clostridia	Clostridiales	Eubacteriaceae	Eubacterium	Eubacterium sp An11	6	3		4.30635e-05	4.36568e-05	NT	NT	NT	NT	NT	NT	NT		NT	NT	NT	NT	NT	NT	NT	NT	NT
Bacteria	Firmicutes	Clostridia	Clostridiales	Eubacteriaceae	Eubacterium	Eubacterium sp OM08 24	10	15		1.99369e-05	0.000124765	NT	NT	NT	NT	NT	NT	NT		NT	NT	NT	NT	NT	NT	NT	NT	NT
Bacteria	Firmicutes	Clostridia	Clostridiales	Eubacteriaceae	Pseudoramibacter	Pseudoramibacter alactolyticus	3	1		3.16694e-06	1.46154e-07	NT	NT	NT	NT	NT	NT	NT		NT	NT	NT	NT	NT	NT	NT	NT	NT
Bacteria	Firmicutes	Clostridia	Clostridiales	Hungateiclostridiaceae	Mageeibacillus	Mageeibacillus indolicus	3	0		8.77551e-07	0	NT	NT	NT	NT	NT	NT	NT		NT	NT	NT	NT	NT	NT	NT	NT	NT
Bacteria	Firmicutes	Clostridia	Clostridiales	Lachnospiraceae	Anaerocolumna	Anaerocolumna aminovalerica	1	0		6.32245e-07	0	NT	NT	NT	NT	NT	NT	NT		NT	NT	NT	NT	NT	NT	NT	NT	NT
Bacteria	Firmicutes	Clostridia	Clostridiales	Lachnospiraceae	Anaerosporobacter	Anaerosporobacter mobilis	0	1		0	4.82906e-08	NT	NT	NT	NT	NT	NT	NT		NT	NT	NT	NT	NT	NT	NT	NT	NT
Bacteria	Firmicutes	Clostridia	Clostridiales	Lachnospiraceae	Anaerostipes	Anaerostipes sp 494a	2	1		2.84837e-06	2.43756e-05	NT	NT	NT	NT	NT	NT	NT		NT	NT	NT	NT	NT	NT	NT	NT	NT
Bacteria	Firmicutes	Clostridia	Clostridiales	Lachnospiraceae	Butyrivibrio	Butyrivibrio crossotus	9	5		0.0010107	0.00140084	NT	NT	NT	NT	NT	NT	NT		NT	NT	NT	NT	NT	NT	NT	NT	NT
Bacteria	Firmicutes	Clostridia	Clostridiales	Lachnospiraceae	Butyrivibrio	Butyrivibrio sp CAG 318	9	2		0.000945534	0.000272241	NT	NT	NT	NT	NT	NT	NT		NT	NT	NT	NT	NT	NT	NT	NT	NT
Bacteria	Firmicutes	Clostridia	Clostridiales	Lachnospiraceae	Catonella	Catonella morbi	1	0		1.63265e-07	0	NT	NT	NT	NT	NT	NT	NT		NT	NT	NT	NT	NT	NT	NT	NT	NT
Bacteria	Firmicutes	Clostridia	Clostridiales	Lachnospiraceae	Cellulosilyticum	Cellulosilyticum lentocellum	2	0		6.96939e-07	0	NT	NT	NT	NT	NT	NT	NT		NT	NT	NT	NT	NT	NT	NT	NT	NT
Bacteria	Firmicutes	Clostridia	Clostridiales	Lachnospiraceae	Dorea	Dorea sp D27	8	1		5.45592e-06	5.12821e-09	NT	NT	NT	NT	NT	NT	NT		NT	NT	NT	NT	NT	NT	NT	NT	NT
Bacteria	Firmicutes	Clostridia	Clostridiales	Lachnospiraceae	Faecalicatena	Faecalicatena contorta	1	0		2.58163e-07	0	NT	NT	NT	NT	NT	NT	NT		NT	NT	NT	NT	NT	NT	NT	NT	NT
Bacteria	Firmicutes	Clostridia	Clostridiales	Lachnospiraceae	Faecalicatena	Faecalicatena orotica	22	7		0.00030421	8.89957e-06	NT	NT	NT	NT	NT	NT	NT		NT	NT	NT	NT	NT	NT	NT	NT	NT
Bacteria	Firmicutes	Clostridia	Clostridiales	Lachnospiraceae	Johnsonella	Johnsonella ignava	1	0		1.11429e-07	0	NT	NT	NT	NT	NT	NT	NT		NT	NT	NT	NT	NT	NT	NT	NT	NT
Bacteria	Firmicutes	Clostridia	Clostridiales	Lachnospiraceae	Lachnoanaerobaculum	Lachnoanaerobaculum saburreum	1	0		1.40816e-08	0	NT	NT	NT	NT	NT	NT	NT		NT	NT	NT	NT	NT	NT	NT	NT	NT
Bacteria	Firmicutes	Clostridia	Clostridiales	Lachnospiraceae	Lachnoclostridium	Lachnoclostridium sp An118	26	5		1.05965e-05	1.29158e-05	NT	NT	NT	NT	NT	NT	NT		NT	NT	NT	NT	NT	NT	NT	NT	NT
Bacteria	Firmicutes	Clostridia	Clostridiales	Lachnospiraceae	Lachnoclostridium	Lachnoclostridium sp An14	10	6		1.09912e-05	9.63124e-05	NT	NT	NT	NT	NT	NT	NT		NT	NT	NT	NT	NT	NT	NT	NT	NT
Bacteria	Firmicutes	Clostridia	Clostridiales	Lachnospiraceae	Lachnoclostridium	Lachnoclostridium sp An181	1	0		6.33918e-06	0	NT	NT	NT	NT	NT	NT	NT		NT	NT	NT	NT	NT	NT	NT	NT	NT
Bacteria	Firmicutes	Clostridia	Clostridiales	Lachnospiraceae	Lachnoclostridium	Lachnoclostridium sp An298	1	0		3.40816e-07	0	NT	NT	NT	NT	NT	NT	NT		NT	NT	NT	NT	NT	NT	NT	NT	NT
Bacteria	Firmicutes	Clostridia	Clostridiales	Lachnospiraceae	Lachnoclostridium	Lachnoclostridium sp An76	2	0		2.38531e-06	0	NT	NT	NT	NT	NT	NT	NT		NT	NT	NT	NT	NT	NT	NT	NT	NT
Bacteria	Firmicutes	Clostridia	Clostridiales	Lachnospiraceae	Lachnospiraceae unclassified	Lachnospiraceae bacterium 2 1 46FAA	6	3		5.91596e-05	5.03675e-05	NT	NT	NT	NT	NT	NT	NT		NT	NT	NT	NT	NT	NT	NT	NT	NT
Bacteria	Firmicutes	Clostridia	Clostridiales	Lachnospiraceae	Lachnospiraceae unclassified	Lachnospiraceae bacterium oral taxon 096	0	1		0	3.17906e-06	NT	NT	NT	NT	NT	NT	NT		NT	NT	NT	NT	NT	NT	NT	NT	NT
Bacteria	Firmicutes	Clostridia	Clostridiales	Lachnospiraceae	Marvinbryantia	Marvinbryantia formatexigens	13	1		0.000138647	1.20256e-06	NT	NT	NT	NT	NT	NT	NT		NT	NT	NT	NT	NT	NT	NT	NT	NT
Bacteria	Firmicutes	Clostridia	Clostridiales	Lachnospiraceae	Oribacterium	Oribacterium parvum	1	0		1.19388e-07	0	NT	NT	NT	NT	NT	NT	NT		NT	NT	NT	NT	NT	NT	NT	NT	NT
Bacteria	Firmicutes	Clostridia	Clostridiales	Lachnospiraceae	Robinsoniella	Robinsoniella sp RHS	6	1		1.78306e-06	8.13504e-06	NT	NT	NT	NT	NT	NT	NT		NT	NT	NT	NT	NT	NT	NT	NT	NT
Bacteria	Firmicutes	Clostridia	Clostridiales	Lachnospiraceae	Roseburia	Roseburia sp CAG 182	22	11		0.000108777	9.88491e-05	NT	NT	NT	NT	NT	NT	NT		NT	NT	NT	NT	NT	NT	NT	NT	NT
Bacteria	Firmicutes	Clostridia	Clostridiales	Lachnospiraceae	Roseburia	Roseburia sp CAG 303	5	1		8.00935e-05	3.59265e-05	NT	NT	NT	NT	NT	NT	NT		NT	NT	NT	NT	NT	NT	NT	NT	NT
Bacteria	Firmicutes	Clostridia	Clostridiales	Lachnospiraceae	Shuttleworthia	Shuttleworthia satelles	1	0		1.04347e-06	0	NT	NT	NT	NT	NT	NT	NT		NT	NT	NT	NT	NT	NT	NT	NT	NT
Bacteria	Firmicutes	Clostridia	Clostridiales	Lachnospiraceae	Stomatobaculum	Stomatobaculum longum	1	0		1.61735e-06	0	NT	NT	NT	NT	NT	NT	NT		NT	NT	NT	NT	NT	NT	NT	NT	NT
Bacteria	Firmicutes	Clostridia	Clostridiales	Lachnospiraceae	Tyzzerella	Tyzzerella sp An114	1	0		3.53061e-08	0	NT	NT	NT	NT	NT	NT	NT		NT	NT	NT	NT	NT	NT	NT	NT	NT
Bacteria	Firmicutes	Clostridia	Clostridiales	Oscillospiraceae	Oscillibacter	Oscillibacter sp PC13	6	4		3.16735e-07	1.94872e-07	NT	NT	NT	NT	NT	NT	NT		NT	NT	NT	NT	NT	NT	NT	NT	NT
Bacteria	Firmicutes	Clostridia	Clostridiales	Peptococcaceae	Peptococcus	Peptococcus niger	20	1		5.16937e-05	1.63038e-05	NT	NT	NT	NT	NT	NT	NT		NT	NT	NT	NT	NT	NT	NT	NT	NT
Bacteria	Firmicutes	Clostridia	Clostridiales	Peptostreptococcaceae	Clostridioides	Clostridioides difficile	12	2		2.35141e-05	4.24359e-07	NT	NT	NT	NT	NT	NT	NT		NT	NT	NT	NT	NT	NT	NT	NT	NT
Bacteria	Firmicutes	Clostridia	Clostridiales	Peptostreptococcaceae	Paraclostridium	Paraclostridium bifermentans	1	0		1.2449e-08	0	NT	NT	NT	NT	NT	NT	NT		NT	NT	NT	NT	NT	NT	NT	NT	NT
Bacteria	Firmicutes	Clostridia	Clostridiales	Peptostreptococcaceae	Peptostreptococcaceae unclassified	Clostridium hiranonis	5	4		2.47163e-06	6.18632e-06	NT	NT	NT	NT	NT	NT	NT		NT	NT	NT	NT	NT	NT	NT	NT	NT
Bacteria	Firmicutes	Clostridia	Clostridiales	Peptostreptococcaceae	Peptostreptococcus	Peptostreptococcus anaerobius	6	3		2.05124e-05	2.94658e-06	NT	NT	NT	NT	NT	NT	NT		NT	NT	NT	NT	NT	NT	NT	NT	NT
Bacteria	Firmicutes	Clostridia	Clostridiales	Peptostreptococcaceae	Peptostreptococcus	Peptostreptococcus stomatis	7	3		2.28776e-06	2.76923e-07	NT	NT	NT	NT	NT	NT	NT		NT	NT	NT	NT	NT	NT	NT	NT	NT
Bacteria	Firmicutes	Clostridia	Clostridiales	Peptostreptococcaceae	Romboutsia	Romboutsia hominis	1	0		3.79592e-08	0	NT	NT	NT	NT	NT	NT	NT		NT	NT	NT	NT	NT	NT	NT	NT	NT
Bacteria	Firmicutes	Clostridia	Clostridiales	Peptostreptococcaceae	Terrisporobacter	Terrisporobacter othiniensis	7	0		6.12898e-06	0	NT	NT	NT	NT	NT	NT	NT		NT	NT	NT	NT	NT	NT	NT	NT	NT
Bacteria	Firmicutes	Clostridia	Clostridiales	Ruminococcaceae	Anaerofilum	Anaerofilum sp An201	12	5		5.04306e-06	2.1038e-05	NT	NT	NT	NT	NT	NT	NT		NT	NT	NT	NT	NT	NT	NT	NT	NT
Bacteria	Firmicutes	Clostridia	Clostridiales	Ruminococcaceae	Anaeromassilibacillus	Anaeromassilibacillus sp An172	2	2		3.05792e-05	0.0001199	NT	NT	NT	NT	NT	NT	NT		NT	NT	NT	NT	NT	NT	NT	NT	NT
Bacteria	Firmicutes	Clostridia	Clostridiales	Ruminococcaceae	Anaerotruncus	Anaerotruncus sp CAG 528	8	5		0.000195458	0.000207221	NT	NT	NT	NT	NT	NT	NT		NT	NT	NT	NT	NT	NT	NT	NT	NT
Bacteria	Firmicutes	Clostridia	Clostridiales	Ruminococcaceae	Flavonifractor	Flavonifractor sp An10	23	8		6.43712e-05	8.7688e-06	NT	NT	NT	NT	NT	NT	NT		NT	NT	NT	NT	NT	NT	NT	NT	NT
Bacteria	Firmicutes	Clostridia	Clostridiales	Ruminococcaceae	Gemmiger	Gemmiger sp An120	5	1		1.52767e-05	1.06111e-06	NT	NT	NT	NT	NT	NT	NT		NT	NT	NT	NT	NT	NT	NT	NT	NT
Bacteria	Firmicutes	Clostridia	Clostridiales	Ruminococcaceae	Gemmiger	Gemmiger sp An194	2	0		1.23202e-05	0	NT	NT	NT	NT	NT	NT	NT		NT	NT	NT	NT	NT	NT	NT	NT	NT
Bacteria	Firmicutes	Clostridia	Clostridiales	Ruminococcaceae	Gemmiger	Gemmiger sp An50	2	0		2.08367e-07	0	NT	NT	NT	NT	NT	NT	NT		NT	NT	NT	NT	NT	NT	NT	NT	NT
Bacteria	Firmicutes	Clostridia	Clostridiales	Ruminococcaceae	Gemmiger	Gemmiger sp An87	8	3		6.59204e-06	5.24872e-06	NT	NT	NT	NT	NT	NT	NT		NT	NT	NT	NT	NT	NT	NT	NT	NT
Bacteria	Firmicutes	Clostridia	Clostridiales	Ruminococcaceae	Ruminococcus	Ruminococcus champanellensis	5	0		0.000156898	0	NT	NT	NT	NT	NT	NT	NT		NT	NT	NT	NT	NT	NT	NT	NT	NT
Bacteria	Firmicutes	Clostridia	Clostridiales	Ruminococcaceae	Ruminococcus	Ruminococcus obeum CAG 39	16	6		1.37365e-05	3.58021e-05	NT	NT	NT	NT	NT	NT	NT		NT	NT	NT	NT	NT	NT	NT	NT	NT
Bacteria	Firmicutes	Clostridia	Clostridiales	Ruminococcaceae	Ruminococcus	Ruminococcus sp CAG 330	11	4		0.000300751	0.000424075	NT	NT	NT	NT	NT	NT	NT		NT	NT	NT	NT	NT	NT	NT	NT	NT
Bacteria	Firmicutes	Clostridia	Clostridiales	Ruminococcaceae	Ruminococcus	Ruminococcus sp CAG 403	2	5		4.02433e-05	0.000252924	NT	NT	NT	NT	NT	NT	NT		NT	NT	NT	NT	NT	NT	NT	NT	NT
Bacteria	Firmicutes	Clostridia	Clostridiales	Ruminococcaceae	Ruminococcus	Ruminococcus sp CAG 488	4	2		3.42965e-05	1.64359e-06	NT	NT	NT	NT	NT	NT	NT		NT	NT	NT	NT	NT	NT	NT	NT	NT
Bacteria	Firmicutes	Clostridia	Clostridiales	Ruminococcaceae	Ruminococcus	Ruminococcus sp CAG 563	1	1		4.62449e-07	7.64274e-06	NT	NT	NT	NT	NT	NT	NT		NT	NT	NT	NT	NT	NT	NT	NT	NT
Bacteria	Firmicutes	Clostridia	Clostridiales	Ruminococcaceae	Ruminococcus	Ruminococcus sp CAG 624	1	1		2.02653e-07	5.08624e-05	NT	NT	NT	NT	NT	NT	NT		NT	NT	NT	NT	NT	NT	NT	NT	NT
Bacteria	Firmicutes	Clostridia	Clostridiales	Ruminococcaceae	Subdoligranulum	Subdoligranulum variabile	1	0		1.21429e-07	0	NT	NT	NT	NT	NT	NT	NT		NT	NT	NT	NT	NT	NT	NT	NT	NT
Bacteria	Firmicutes	Erysipelotrichia	Erysipelotrichales	Erysipelotrichaceae	Erysipelothrix	Erysipelothrix larvae	13	3		3.91773e-05	8.07265e-07	NT	NT	NT	NT	NT	NT	NT		NT	NT	NT	NT	NT	NT	NT	NT	NT
Bacteria	Firmicutes	Erysipelotrichia	Erysipelotrichales	Erysipelotrichaceae	Faecalicoccus	Faecalicoccus pleomorphus	19	3		0.000528446	1.15274e-05	NT	NT	NT	NT	NT	NT	NT		NT	NT	NT	NT	NT	NT	NT	NT	NT
Bacteria	Firmicutes	Erysipelotrichia	Erysipelotrichales	Erysipelotrichaceae	Massiliomicrobiota	Massiliomicrobiota timonensis	20	8		1.15167e-05	6.8094e-06	NT	NT	NT	NT	NT	NT	NT		NT	NT	NT	NT	NT	NT	NT	NT	NT
Bacteria	Firmicutes	Erysipelotrichia	Erysipelotrichales	Erysipelotrichaceae	Solobacterium	Solobacterium moorei	10	0		1.84457e-05	0	NT	NT	NT	NT	NT	NT	NT		NT	NT	NT	NT	NT	NT	NT	NT	NT
Bacteria	Firmicutes	Firmicutes unclassified	Firmicutes unclassified	Firmicutes unclassified	Firmicutes unclassified	Firmicutes bacterium CAG 170	13	6		0.000104514	3.27705e-05	NT	NT	NT	NT	NT	NT	NT		NT	NT	NT	NT	NT	NT	NT	NT	NT
Bacteria	Firmicutes	Firmicutes unclassified	Firmicutes unclassified	Firmicutes unclassified	Firmicutes unclassified	Firmicutes bacterium CAG 238	6	1		1.56914e-05	2.16923e-06	NT	NT	NT	NT	NT	NT	NT		NT	NT	NT	NT	NT	NT	NT	NT	NT
Bacteria	Firmicutes	Firmicutes unclassified	Firmicutes unclassified	Firmicutes unclassified	Firmicutes unclassified	Firmicutes bacterium CAG 534	1	0		4.08857e-06	0	NT	NT	NT	NT	NT	NT	NT		NT	NT	NT	NT	NT	NT	NT	NT	NT
Bacteria	Firmicutes	Firmicutes unclassified	Firmicutes unclassified	Firmicutes unclassified	Firmicutes unclassified	Firmicutes bacterium CAG 555	1	2		1.6258e-05	0.000119017	NT	NT	NT	NT	NT	NT	NT		NT	NT	NT	NT	NT	NT	NT	NT	NT
Bacteria	Firmicutes	Firmicutes unclassified	Firmicutes unclassified	Firmicutes unclassified	Firmicutes unclassified	Firmicutes bacterium CAG 646	12	11		2.95947e-05	0.000168608	NT	NT	NT	NT	NT	NT	NT		NT	NT	NT	NT	NT	NT	NT	NT	NT
Bacteria	Firmicutes	Negativicutes	Acidaminococcales	Acidaminococcaceae	Acidaminococcus	Acidaminococcus fermentans	3	0		0.000126988	0	NT	NT	NT	NT	NT	NT	NT		NT	NT	NT	NT	NT	NT	NT	NT	NT
Bacteria	Firmicutes	Negativicutes	Acidaminococcales	Acidaminococcaceae	Acidaminococcus	Acidaminococcus sp CAG 542	1	0		2.84914e-05	0	NT	NT	NT	NT	NT	NT	NT		NT	NT	NT	NT	NT	NT	NT	NT	NT
Bacteria	Firmicutes	Negativicutes	Acidaminococcales	Acidaminococcaceae	Phascolarctobacterium	Phascolarctobacterium sp CAG 266	21	11		0.000269477	0.000204244	NT	NT	NT	NT	NT	NT	NT		NT	NT	NT	NT	NT	NT	NT	NT	NT
Bacteria	Firmicutes	Negativicutes	Selenomonadales	Selenomonadaceae	Megamonas	Megamonas funiformis	21	7		2.21851e-05	4.96863e-05	NT	NT	NT	NT	NT	NT	NT		NT	NT	NT	NT	NT	NT	NT	NT	NT
Bacteria	Firmicutes	Negativicutes	Selenomonadales	Selenomonadaceae	Megamonas	Megamonas funiformis CAG 377	13	6		5.11947e-05	0.00013511	NT	NT	NT	NT	NT	NT	NT		NT	NT	NT	NT	NT	NT	NT	NT	NT
Bacteria	Firmicutes	Negativicutes	Selenomonadales	Selenomonadaceae	Megamonas	Megamonas hypermegale	12	8		1.19812e-05	2.25427e-05	NT	NT	NT	NT	NT	NT	NT		NT	NT	NT	NT	NT	NT	NT	NT	NT
Bacteria	Firmicutes	Negativicutes	Selenomonadales	Selenomonadaceae	Mitsuokella	Mitsuokella jalaludinii	1	1		1.54041e-06	3.91581e-06	NT	NT	NT	NT	NT	NT	NT		NT	NT	NT	NT	NT	NT	NT	NT	NT
Bacteria	Firmicutes	Negativicutes	Selenomonadales	Selenomonadaceae	Mitsuokella	Mitsuokella multacida	2	1		5.04633e-06	2.49573e-07	NT	NT	NT	NT	NT	NT	NT		NT	NT	NT	NT	NT	NT	NT	NT	NT
Bacteria	Firmicutes	Negativicutes	Veillonellales	Veillonellaceae	Anaeroglobus	Anaeroglobus geminatus	10	3		0.000140984	0.000265787	NT	NT	NT	NT	NT	NT	NT		NT	NT	NT	NT	NT	NT	NT	NT	NT
Bacteria	Firmicutes	Negativicutes	Veillonellales	Veillonellaceae	Dialister	Dialister micraerophilus	1	0		1.32449e-06	0	NT	NT	NT	NT	NT	NT	NT		NT	NT	NT	NT	NT	NT	NT	NT	NT
Bacteria	Firmicutes	Negativicutes	Veillonellales	Veillonellaceae	Dialister	Dialister pneumosintes	6	0		5.81e-06	0	NT	NT	NT	NT	NT	NT	NT		NT	NT	NT	NT	NT	NT	NT	NT	NT
Bacteria	Firmicutes	Negativicutes	Veillonellales	Veillonellaceae	Dialister	Dialister succinatiphilus	1	0		2.31473e-05	0	NT	NT	NT	NT	NT	NT	NT		NT	NT	NT	NT	NT	NT	NT	NT	NT
Bacteria	Firmicutes	Negativicutes	Veillonellales	Veillonellaceae	Megasphaera	Megasphaera cerevisiae	3	0		2.05878e-06	0	NT	NT	NT	NT	NT	NT	NT		NT	NT	NT	NT	NT	NT	NT	NT	NT
Bacteria	Firmicutes	Negativicutes	Veillonellales	Veillonellaceae	Megasphaera	Megasphaera elsdenii	11	4		0.00030931	0.000101621	NT	NT	NT	NT	NT	NT	NT		NT	NT	NT	NT	NT	NT	NT	NT	NT
Bacteria	Firmicutes	Negativicutes	Veillonellales	Veillonellaceae	Megasphaera	Megasphaera micronuciformis	4	2		1.48686e-05	4.08547e-07	NT	NT	NT	NT	NT	NT	NT		NT	NT	NT	NT	NT	NT	NT	NT	NT
Bacteria	Firmicutes	Negativicutes	Veillonellales	Veillonellaceae	Megasphaera	Megasphaera stantonii	1	1		2.17082e-06	1.05197e-05	NT	NT	NT	NT	NT	NT	NT		NT	NT	NT	NT	NT	NT	NT	NT	NT
Bacteria	Firmicutes	Negativicutes	Veillonellales	Veillonellaceae	Negativicoccus	Negativicoccus succinicivorans	1	0		1.25184e-06	0	NT	NT	NT	NT	NT	NT	NT		NT	NT	NT	NT	NT	NT	NT	NT	NT
Bacteria	Firmicutes	Negativicutes	Veillonellales	Veillonellaceae	Veillonella	Veillonella rogosae	1	0		4.12245e-08	0	NT	NT	NT	NT	NT	NT	NT		NT	NT	NT	NT	NT	NT	NT	NT	NT
Bacteria	Firmicutes	Negativicutes	Veillonellales	Veillonellaceae	Veillonella	Veillonella seminalis	2	3		2.26157e-05	7.53038e-05	NT	NT	NT	NT	NT	NT	NT		NT	NT	NT	NT	NT	NT	NT	NT	NT
Bacteria	Firmicutes	Negativicutes	Veillonellales	Veillonellaceae	Veillonella	Veillonella sp CAG 933	8	2		5.85971e-05	6.19427e-05	NT	NT	NT	NT	NT	NT	NT		NT	NT	NT	NT	NT	NT	NT	NT	NT
Bacteria	Firmicutes	Negativicutes	Veillonellales	Veillonellaceae	Veillonella	Veillonella sp T11011 6	14	3		5.09143e-06	1.05427e-06	NT	NT	NT	NT	NT	NT	NT		NT	NT	NT	NT	NT	NT	NT	NT	NT
Bacteria	Firmicutes	Negativicutes	Veillonellales	Veillonellaceae	Veillonella	Veillonella tobetsuensis	0	3		0	5.09829e-07	NT	NT	NT	NT	NT	NT	NT		NT	NT	NT	NT	NT	NT	NT	NT	NT
Bacteria	Firmicutes	Tissierellia	Tissierellales	Peptoniphilaceae	Anaerococcus	Anaerococcus hydrogenalis	1	0		2.52306e-06	0	NT	NT	NT	NT	NT	NT	NT		NT	NT	NT	NT	NT	NT	NT	NT	NT
Bacteria	Firmicutes	Tissierellia	Tissierellales	Peptoniphilaceae	Anaerococcus	Anaerococcus lactolyticus	4	0		2.81531e-06	0	NT	NT	NT	NT	NT	NT	NT		NT	NT	NT	NT	NT	NT	NT	NT	NT
Bacteria	Firmicutes	Tissierellia	Tissierellales	Peptoniphilaceae	Anaerococcus	Anaerococcus nagyae	1	0		2.86245e-06	0	NT	NT	NT	NT	NT	NT	NT		NT	NT	NT	NT	NT	NT	NT	NT	NT
Bacteria	Firmicutes	Tissierellia	Tissierellales	Peptoniphilaceae	Anaerococcus	Anaerococcus octavius	2	0		3.94778e-05	0	NT	NT	NT	NT	NT	NT	NT		NT	NT	NT	NT	NT	NT	NT	NT	NT
Bacteria	Firmicutes	Tissierellia	Tissierellales	Peptoniphilaceae	Anaerococcus	Anaerococcus vaginalis	6	0		1.03096e-05	0	NT	NT	NT	NT	NT	NT	NT		NT	NT	NT	NT	NT	NT	NT	NT	NT
Bacteria	Firmicutes	Tissierellia	Tissierellales	Peptoniphilaceae	Finegoldia	Finegoldia magna	14	0		4.91735e-05	0	NT	NT	NT	NT	NT	NT	NT		NT	NT	NT	NT	NT	NT	NT	NT	NT
Bacteria	Firmicutes	Tissierellia	Tissierellales	Peptoniphilaceae	Parvimonas	Parvimonas micra	4	1		9.24449e-06	4.06838e-07	NT	NT	NT	NT	NT	NT	NT		NT	NT	NT	NT	NT	NT	NT	NT	NT
Bacteria	Firmicutes	Tissierellia	Tissierellales	Peptoniphilaceae	Parvimonas	Parvimonas sp KA00067	1	0		1.79592e-08	0	NT	NT	NT	NT	NT	NT	NT		NT	NT	NT	NT	NT	NT	NT	NT	NT
Bacteria	Firmicutes	Tissierellia	Tissierellales	Peptoniphilaceae	Parvimonas	Parvimonas sp oral taxon 110	1	0		7.53061e-08	0	NT	NT	NT	NT	NT	NT	NT		NT	NT	NT	NT	NT	NT	NT	NT	NT
Bacteria	Firmicutes	Tissierellia	Tissierellales	Peptoniphilaceae	Peptoniphilus	Peptoniphilus coxii	5	2		2.87265e-06	2.65342e-06	NT	NT	NT	NT	NT	NT	NT		NT	NT	NT	NT	NT	NT	NT	NT	NT
Bacteria	Firmicutes	Tissierellia	Tissierellales	Peptoniphilaceae	Peptoniphilus	Peptoniphilus duerdenii	1	0		8.65306e-08	0	NT	NT	NT	NT	NT	NT	NT		NT	NT	NT	NT	NT	NT	NT	NT	NT
Bacteria	Firmicutes	Tissierellia	Tissierellales	Peptoniphilaceae	Peptoniphilus	Peptoniphilus harei	4	1		6.69796e-06	2.86325e-08	NT	NT	NT	NT	NT	NT	NT		NT	NT	NT	NT	NT	NT	NT	NT	NT
Bacteria	Firmicutes	Tissierellia	Tissierellales	Peptoniphilaceae	Peptoniphilus	Peptoniphilus lacrimalis	4	0		1.78306e-06	0	NT	NT	NT	NT	NT	NT	NT		NT	NT	NT	NT	NT	NT	NT	NT	NT
Bacteria	Firmicutes	Tissierellia	Tissierellales	Peptoniphilaceae	Peptoniphilus	Peptoniphilus sp BV3C26	1	0		1.62653e-07	0	NT	NT	NT	NT	NT	NT	NT		NT	NT	NT	NT	NT	NT	NT	NT	NT
Bacteria	Firmicutes	Tissierellia	Tissierellales	Peptoniphilaceae	Peptoniphilus	Peptoniphilus sp HMSC062D09	6	0		1.26716e-05	0	NT	NT	NT	NT	NT	NT	NT		NT	NT	NT	NT	NT	NT	NT	NT	NT
Bacteria	Firmicutes	Tissierellia	Tissierellia unclassified	Tissierellia unclassified	Tissierellia unclassified	Bacteroides coagulans	1	0		1.59816e-06	0	NT	NT	NT	NT	NT	NT	NT		NT	NT	NT	NT	NT	NT	NT	NT	NT
Bacteria	Fusobacteria	Fusobacteriia	Fusobacteriales	Fusobacteriaceae	Cetobacterium	Cetobacterium somerae	2	0		4.16163e-06	0	NT	NT	NT	NT	NT	NT	NT		NT	NT	NT	NT	NT	NT	NT	NT	NT
Bacteria	Fusobacteria	Fusobacteriia	Fusobacteriales	Fusobacteriaceae	Fusobacterium	Fusobacterium mortiferum	4	2		1.7611e-05	1.78667e-05	NT	NT	NT	NT	NT	NT	NT		NT	NT	NT	NT	NT	NT	NT	NT	NT
Bacteria	Fusobacteria	Fusobacteriia	Fusobacteriales	Fusobacteriaceae	Fusobacterium	Fusobacterium naviforme	2	1		2.98327e-06	2.70769e-06	NT	NT	NT	NT	NT	NT	NT		NT	NT	NT	NT	NT	NT	NT	NT	NT
Bacteria	Fusobacteria	Fusobacteriia	Fusobacteriales	Fusobacteriaceae	Fusobacterium	Fusobacterium nucleatum	5	1		1.38531e-06	1.12705e-05	NT	NT	NT	NT	NT	NT	NT		NT	NT	NT	NT	NT	NT	NT	NT	NT
Bacteria	Fusobacteria	Fusobacteriia	Fusobacteriales	Fusobacteriaceae	Fusobacterium	Fusobacterium sp CAG 439	5	4		8.10041e-06	4.58782e-05	NT	NT	NT	NT	NT	NT	NT		NT	NT	NT	NT	NT	NT	NT	NT	NT
Bacteria	Fusobacteria	Fusobacteriia	Fusobacteriales	Fusobacteriaceae	Fusobacterium	Fusobacterium ulcerans	6	4		1.88673e-05	2.82419e-05	NT	NT	NT	NT	NT	NT	NT		NT	NT	NT	NT	NT	NT	NT	NT	NT
Bacteria	Fusobacteria	Fusobacteriia	Fusobacteriales	Fusobacteriaceae	Fusobacterium	Fusobacterium varium	5	5		1.95429e-05	5.52735e-06	NT	NT	NT	NT	NT	NT	NT		NT	NT	NT	NT	NT	NT	NT	NT	NT
Bacteria	Fusobacteria	Fusobacteriia	Fusobacteriales	Leptotrichiaceae	Sneathia	Sneathia amnii	1	0		1.34082e-07	0	NT	NT	NT	NT	NT	NT	NT		NT	NT	NT	NT	NT	NT	NT	NT	NT
Bacteria	Lentisphaerae	Lentisphaeria	Victivallales	Victivallaceae	Victivallis	Victivallis vadensis	27	5		9.32218e-05	1.2015e-05	NT	NT	NT	NT	NT	NT	NT		NT	NT	NT	NT	NT	NT	NT	NT	NT
Bacteria	Proteobacteria	Betaproteobacteria	Burkholderiales	Alcaligenaceae	Kerstersia	Kerstersia gyiorum	1	0		1.91837e-08	0	NT	NT	NT	NT	NT	NT	NT		NT	NT	NT	NT	NT	NT	NT	NT	NT
Bacteria	Proteobacteria	Betaproteobacteria	Burkholderiales	Alcaligenaceae	Oligella	Oligella urethralis	1	1		0.000481583	7.60684e-08	NT	NT	NT	NT	NT	NT	NT		NT	NT	NT	NT	NT	NT	NT	NT	NT
Bacteria	Proteobacteria	Betaproteobacteria	Burkholderiales	Burkholderiaceae	Lautropia	Lautropia mirabilis	0	1		0	2.03846e-07	NT	NT	NT	NT	NT	NT	NT		NT	NT	NT	NT	NT	NT	NT	NT	NT
Bacteria	Proteobacteria	Betaproteobacteria	Burkholderiales	Comamonadaceae	Comamonas	Comamonas kerstersii	4	1		4.34992e-05	2.35043e-07	NT	NT	NT	NT	NT	NT	NT		NT	NT	NT	NT	NT	NT	NT	NT	NT
Bacteria	Proteobacteria	Betaproteobacteria	Burkholderiales	Comamonadaceae	Comamonas	Comamonas testosteroni	1	0		2.71878e-06	0	NT	NT	NT	NT	NT	NT	NT		NT	NT	NT	NT	NT	NT	NT	NT	NT
Bacteria	Proteobacteria	Betaproteobacteria	Burkholderiales	Comamonadaceae	Comamonas	Comamonas thiooxydans	1	0		2.63347e-06	0	NT	NT	NT	NT	NT	NT	NT		NT	NT	NT	NT	NT	NT	NT	NT	NT
Bacteria	Proteobacteria	Betaproteobacteria	Burkholderiales	Comamonadaceae	Delftia	Delftia tsuruhatensis	1	0		3.99408e-06	0	NT	NT	NT	NT	NT	NT	NT		NT	NT	NT	NT	NT	NT	NT	NT	NT
Bacteria	Proteobacteria	Betaproteobacteria	Neisseriales	Neisseriaceae	Neisseria	Neisseria sicca	1	0		3.63265e-08	0	NT	NT	NT	NT	NT	NT	NT		NT	NT	NT	NT	NT	NT	NT	NT	NT
Bacteria	Proteobacteria	Deltaproteobacteria	Desulfobacterales	Desulfobulbaceae	Desulfobulbus	Desulfobulbus oralis	1	0		5.2449e-08	0	NT	NT	NT	NT	NT	NT	NT		NT	NT	NT	NT	NT	NT	NT	NT	NT
Bacteria	Proteobacteria	Deltaproteobacteria	Desulfovibrionales	Desulfovibrionaceae	Desulfovibrio	Desulfovibrio legallii	2	0		9.48592e-06	0	NT	NT	NT	NT	NT	NT	NT		NT	NT	NT	NT	NT	NT	NT	NT	NT
Bacteria	Proteobacteria	Deltaproteobacteria	Desulfovibrionales	Desulfovibrionaceae	Desulfovibrio	Desulfovibrio sp MES5	3	0		4.90408e-07	0	NT	NT	NT	NT	NT	NT	NT		NT	NT	NT	NT	NT	NT	NT	NT	NT
Bacteria	Proteobacteria	Deltaproteobacteria	Desulfovibrionales	Desulfovibrionaceae	Desulfovibrionaceae unclassified	Desulfovibrionaceae bacterium	18	6		7.08492e-05	2.71637e-05	NT	NT	NT	NT	NT	NT	NT		NT	NT	NT	NT	NT	NT	NT	NT	NT
Bacteria	Proteobacteria	Epsilonproteobacteria	Campylobacterales	Campylobacteraceae	Campylobacter	Campylobacter coli	1	0		9.35714e-07	0	NT	NT	NT	NT	NT	NT	NT		NT	NT	NT	NT	NT	NT	NT	NT	NT
Bacteria	Proteobacteria	Epsilonproteobacteria	Campylobacterales	Campylobacteraceae	Campylobacter	Campylobacter concisus	1	1		2.76939e-07	9.52564e-07	NT	NT	NT	NT	NT	NT	NT		NT	NT	NT	NT	NT	NT	NT	NT	NT
Bacteria	Proteobacteria	Epsilonproteobacteria	Campylobacterales	Campylobacteraceae	Campylobacter	Campylobacter curvus	2	0		7.40408e-07	0	NT	NT	NT	NT	NT	NT	NT		NT	NT	NT	NT	NT	NT	NT	NT	NT
Bacteria	Proteobacteria	Epsilonproteobacteria	Campylobacterales	Campylobacteraceae	Campylobacter	Campylobacter gracilis	13	7		2.79992e-05	2.18128e-05	NT	NT	NT	NT	NT	NT	NT		NT	NT	NT	NT	NT	NT	NT	NT	NT
Bacteria	Proteobacteria	Epsilonproteobacteria	Campylobacterales	Campylobacteraceae	Campylobacter	Campylobacter hominis	3	1		5.51633e-07	4.16239e-07	NT	NT	NT	NT	NT	NT	NT		NT	NT	NT	NT	NT	NT	NT	NT	NT
Bacteria	Proteobacteria	Epsilonproteobacteria	Campylobacterales	Campylobacteraceae	Campylobacter	Campylobacter upsaliensis	2	0		1.69571e-06	0	NT	NT	NT	NT	NT	NT	NT		NT	NT	NT	NT	NT	NT	NT	NT	NT
Bacteria	Proteobacteria	Epsilonproteobacteria	Campylobacterales	Campylobacteraceae	Campylobacter	Campylobacter ureolyticus	1	0		1.72835e-05	0	NT	NT	NT	NT	NT	NT	NT		NT	NT	NT	NT	NT	NT	NT	NT	NT
Bacteria	Proteobacteria	Gammaproteobacteria	Aeromonadales	Aeromonadaceae	Aeromonas	Aeromonas allosaccharophila	0	1		0	2.54274e-07	NT	NT	NT	NT	NT	NT	NT		NT	NT	NT	NT	NT	NT	NT	NT	NT
Bacteria	Proteobacteria	Gammaproteobacteria	Aeromonadales	Aeromonadaceae	Aeromonas	Aeromonas caviae	1	0		5.26571e-06	0	NT	NT	NT	NT	NT	NT	NT		NT	NT	NT	NT	NT	NT	NT	NT	NT
Bacteria	Proteobacteria	Gammaproteobacteria	Aeromonadales	Aeromonadaceae	Aeromonas	Aeromonas media	1	0		4.37551e-07	0	NT	NT	NT	NT	NT	NT	NT		NT	NT	NT	NT	NT	NT	NT	NT	NT
Bacteria	Proteobacteria	Gammaproteobacteria	Aeromonadales	Aeromonadaceae	Aeromonas	Aeromonas veronii	0	1		0	2.73235e-05	NT	NT	NT	NT	NT	NT	NT		NT	NT	NT	NT	NT	NT	NT	NT	NT
Bacteria	Proteobacteria	Gammaproteobacteria	Aeromonadales	Succinivibrionaceae	Anaerobiospirillum	Anaerobiospirillum thomasii	2	1		3.48857e-06	1.76923e-07	NT	NT	NT	NT	NT	NT	NT		NT	NT	NT	NT	NT	NT	NT	NT	NT
Bacteria	Proteobacteria	Gammaproteobacteria	Aeromonadales	Succinivibrionaceae	Succinatimonas	Succinatimonas hippei	3	1		3.3451e-06	2.0141e-06	NT	NT	NT	NT	NT	NT	NT		NT	NT	NT	NT	NT	NT	NT	NT	NT
Bacteria	Proteobacteria	Gammaproteobacteria	Enterobacterales	Enterobacteriaceae	Citrobacter	Citrobacter amalonaticus	11	2		1.25414e-05	1.31538e-05	NT	NT	NT	NT	NT	NT	NT		NT	NT	NT	NT	NT	NT	NT	NT	NT
Bacteria	Proteobacteria	Gammaproteobacteria	Enterobacterales	Enterobacteriaceae	Citrobacter	Citrobacter braakii	6	2		5.96353e-05	9.4094e-06	NT	NT	NT	NT	NT	NT	NT		NT	NT	NT	NT	NT	NT	NT	NT	NT
Bacteria	Proteobacteria	Gammaproteobacteria	Enterobacterales	Enterobacteriaceae	Citrobacter	Citrobacter europaeus	0	1		0	0.000165199	NT	NT	NT	NT	NT	NT	NT		NT	NT	NT	NT	NT	NT	NT	NT	NT
Bacteria	Proteobacteria	Gammaproteobacteria	Enterobacterales	Enterobacteriaceae	Citrobacter	Citrobacter farmeri	7	2		3.06673e-06	1.58974e-07	NT	NT	NT	NT	NT	NT	NT		NT	NT	NT	NT	NT	NT	NT	NT	NT
Bacteria	Proteobacteria	Gammaproteobacteria	Enterobacterales	Enterobacteriaceae	Citrobacter	Citrobacter freundii	19	6		0.000120818	0.000699436	NT	NT	NT	NT	NT	NT	NT		NT	NT	NT	NT	NT	NT	NT	NT	NT
Bacteria	Proteobacteria	Gammaproteobacteria	Enterobacterales	Enterobacteriaceae	Citrobacter	Citrobacter koseri	3	1		6.60224e-06	4.36325e-07	NT	NT	NT	NT	NT	NT	NT		NT	NT	NT	NT	NT	NT	NT	NT	NT
Bacteria	Proteobacteria	Gammaproteobacteria	Enterobacterales	Enterobacteriaceae	Citrobacter	Citrobacter pasteurii	3	1		3.27776e-06	8.73932e-07	NT	NT	NT	NT	NT	NT	NT		NT	NT	NT	NT	NT	NT	NT	NT	NT
Bacteria	Proteobacteria	Gammaproteobacteria	Enterobacterales	Enterobacteriaceae	Citrobacter	Citrobacter portucalensis	2	1		1.02388e-06	2.52521e-06	NT	NT	NT	NT	NT	NT	NT		NT	NT	NT	NT	NT	NT	NT	NT	NT
Bacteria	Proteobacteria	Gammaproteobacteria	Enterobacterales	Enterobacteriaceae	Citrobacter	Citrobacter werkmanii	5	3		2.91224e-06	2.42179e-06	NT	NT	NT	NT	NT	NT	NT		NT	NT	NT	NT	NT	NT	NT	NT	NT
Bacteria	Proteobacteria	Gammaproteobacteria	Enterobacterales	Enterobacteriaceae	Citrobacter	Citrobacter youngae	20	5		2.718e-05	0.000144443	NT	NT	NT	NT	NT	NT	NT		NT	NT	NT	NT	NT	NT	NT	NT	NT
Bacteria	Proteobacteria	Gammaproteobacteria	Enterobacterales	Enterobacteriaceae	Cronobacter	Cronobacter sakazakii	1	0		4.16796e-06	0	NT	NT	NT	NT	NT	NT	NT		NT	NT	NT	NT	NT	NT	NT	NT	NT
Bacteria	Proteobacteria	Gammaproteobacteria	Enterobacterales	Enterobacteriaceae	Enterobacter	Enterobacter bugandensis	2	0		7.23878e-07	0	NT	NT	NT	NT	NT	NT	NT		NT	NT	NT	NT	NT	NT	NT	NT	NT
Bacteria	Proteobacteria	Gammaproteobacteria	Enterobacterales	Enterobacteriaceae	Enterobacter	Enterobacter cloacae complex	15	7		0.000536526	0.00043325	NT	NT	NT	NT	NT	NT	NT		NT	NT	NT	NT	NT	NT	NT	NT	NT
Bacteria	Proteobacteria	Gammaproteobacteria	Enterobacterales	Enterobacteriaceae	Enterobacter	Enterobacter mori	1	1		1.91061e-06	2.09829e-07	NT	NT	NT	NT	NT	NT	NT		NT	NT	NT	NT	NT	NT	NT	NT	NT
Bacteria	Proteobacteria	Gammaproteobacteria	Enterobacterales	Enterobacteriaceae	Escherichia	Escherichia albertii	1	0		2.7102e-07	0	NT	NT	NT	NT	NT	NT	NT		NT	NT	NT	NT	NT	NT	NT	NT	NT
Bacteria	Proteobacteria	Gammaproteobacteria	Enterobacterales	Enterobacteriaceae	Escherichia	Escherichia fergusonii	2	0		7.63749e-05	0	NT	NT	NT	NT	NT	NT	NT		NT	NT	NT	NT	NT	NT	NT	NT	NT
Bacteria	Proteobacteria	Gammaproteobacteria	Enterobacterales	Enterobacteriaceae	Escherichia	Escherichia marmotae	1	0		1.04306e-06	0	NT	NT	NT	NT	NT	NT	NT		NT	NT	NT	NT	NT	NT	NT	NT	NT
Bacteria	Proteobacteria	Gammaproteobacteria	Enterobacterales	Enterobacteriaceae	Klebsiella	Klebsiella aerogenes	12	3		0.000346477	0.000146207	NT	NT	NT	NT	NT	NT	NT		NT	NT	NT	NT	NT	NT	NT	NT	NT
Bacteria	Proteobacteria	Gammaproteobacteria	Enterobacterales	Enterobacteriaceae	Klebsiella	Klebsiella michiganensis	10	3		1.65947e-05	2.58423e-05	NT	NT	NT	NT	NT	NT	NT		NT	NT	NT	NT	NT	NT	NT	NT	NT
Bacteria	Proteobacteria	Gammaproteobacteria	Enterobacterales	Enterobacteriaceae	Klebsiella	Klebsiella oxytoca	15	3		9.44669e-05	0.000104697	NT	NT	NT	NT	NT	NT	NT		NT	NT	NT	NT	NT	NT	NT	NT	NT
Bacteria	Proteobacteria	Gammaproteobacteria	Enterobacterales	Enterobacteriaceae	Kluyvera	Kluyvera ascorbata	4	3		3.80827e-05	2.29359e-06	NT	NT	NT	NT	NT	NT	NT		NT	NT	NT	NT	NT	NT	NT	NT	NT
Bacteria	Proteobacteria	Gammaproteobacteria	Enterobacterales	Enterobacteriaceae	Kluyvera	Kluyvera cryocrescens	2	0		5.55816e-06	0	NT	NT	NT	NT	NT	NT	NT		NT	NT	NT	NT	NT	NT	NT	NT	NT
Bacteria	Proteobacteria	Gammaproteobacteria	Enterobacterales	Enterobacteriaceae	Kosakonia	Kosakonia cowanii	1	0		1.03859e-05	0	NT	NT	NT	NT	NT	NT	NT		NT	NT	NT	NT	NT	NT	NT	NT	NT
Bacteria	Proteobacteria	Gammaproteobacteria	Enterobacterales	Enterobacteriaceae	Leclercia	Leclercia adecarboxylata	3	0		5.59429e-06	0	NT	NT	NT	NT	NT	NT	NT		NT	NT	NT	NT	NT	NT	NT	NT	NT
Bacteria	Proteobacteria	Gammaproteobacteria	Enterobacterales	Enterobacteriaceae	Pluralibacter	Pluralibacter gergoviae	0	1		0	1.47667e-05	NT	NT	NT	NT	NT	NT	NT		NT	NT	NT	NT	NT	NT	NT	NT	NT
Bacteria	Proteobacteria	Gammaproteobacteria	Enterobacterales	Enterobacteriaceae	Pseudocitrobacter	Pseudocitrobacter faecalis	1	0		4.93673e-07	0	NT	NT	NT	NT	NT	NT	NT		NT	NT	NT	NT	NT	NT	NT	NT	NT
Bacteria	Proteobacteria	Gammaproteobacteria	Enterobacterales	Enterobacteriaceae	Raoultella	Raoultella ornithinolytica	4	1		2.93673e-07	0.000140034	NT	NT	NT	NT	NT	NT	NT		NT	NT	NT	NT	NT	NT	NT	NT	NT
Bacteria	Proteobacteria	Gammaproteobacteria	Enterobacterales	Enterobacteriaceae	Raoultella	Raoultella planticola	4	2		1.23224e-06	7.02821e-06	NT	NT	NT	NT	NT	NT	NT		NT	NT	NT	NT	NT	NT	NT	NT	NT
Bacteria	Proteobacteria	Gammaproteobacteria	Enterobacterales	Enterobacteriaceae	Raoultella	Raoultella terrigena	1	0		1.16735e-07	0	NT	NT	NT	NT	NT	NT	NT		NT	NT	NT	NT	NT	NT	NT	NT	NT
Bacteria	Proteobacteria	Gammaproteobacteria	Enterobacterales	Hafniaceae	Hafnia	Hafnia paralvei	5	2		7.41143e-06	2.15004e-05	NT	NT	NT	NT	NT	NT	NT		NT	NT	NT	NT	NT	NT	NT	NT	NT
Bacteria	Proteobacteria	Gammaproteobacteria	Enterobacterales	Morganellaceae	Morganella	Morganella morganii	15	1		9.21402e-05	2.25128e-06	NT	NT	NT	NT	NT	NT	NT		NT	NT	NT	NT	NT	NT	NT	NT	NT
Bacteria	Proteobacteria	Gammaproteobacteria	Enterobacterales	Morganellaceae	Proteus	Proteus hauseri	2	0		5.40204e-07	0	NT	NT	NT	NT	NT	NT	NT		NT	NT	NT	NT	NT	NT	NT	NT	NT
Bacteria	Proteobacteria	Gammaproteobacteria	Enterobacterales	Morganellaceae	Proteus	Proteus mirabilis	12	4		1.92292e-05	2.47671e-05	NT	NT	NT	NT	NT	NT	NT		NT	NT	NT	NT	NT	NT	NT	NT	NT
Bacteria	Proteobacteria	Gammaproteobacteria	Enterobacterales	Morganellaceae	Proteus	Proteus penneri	1	0		4.1898e-07	0	NT	NT	NT	NT	NT	NT	NT		NT	NT	NT	NT	NT	NT	NT	NT	NT
Bacteria	Proteobacteria	Gammaproteobacteria	Enterobacterales	Morganellaceae	Providencia	Providencia rettgeri	1	0		5.98367e-07	0	NT	NT	NT	NT	NT	NT	NT		NT	NT	NT	NT	NT	NT	NT	NT	NT
Bacteria	Proteobacteria	Gammaproteobacteria	Enterobacterales	Yersiniaceae	Serratia	Serratia marcescens	2	0		7.40816e-08	0	NT	NT	NT	NT	NT	NT	NT		NT	NT	NT	NT	NT	NT	NT	NT	NT
Bacteria	Proteobacteria	Gammaproteobacteria	Enterobacterales	Yersiniaceae	Serratia	Serratia ureilytica	1	0		1.14653e-06	0	NT	NT	NT	NT	NT	NT	NT		NT	NT	NT	NT	NT	NT	NT	NT	NT
Bacteria	Proteobacteria	Gammaproteobacteria	Pasteurellales	Pasteurellaceae	Aggregatibacter	Aggregatibacter segnis	2	1		3.32837e-06	3.52991e-07	NT	NT	NT	NT	NT	NT	NT		NT	NT	NT	NT	NT	NT	NT	NT	NT
Bacteria	Proteobacteria	Gammaproteobacteria	Pasteurellales	Pasteurellaceae	Haemophilus	Haemophilus sputorum	0	2		0	6.0812e-07	NT	NT	NT	NT	NT	NT	NT		NT	NT	NT	NT	NT	NT	NT	NT	NT
Bacteria	Proteobacteria	Gammaproteobacteria	Pseudomonadales	Pseudomonadaceae	Pseudomonas	Pseudomonas aeruginosa group	21	3		5.66292e-05	0.000538018	NT	NT	NT	NT	NT	NT	NT		NT	NT	NT	NT	NT	NT	NT	NT	NT
Bacteria	Proteobacteria	Gammaproteobacteria	Pseudomonadales	Pseudomonadaceae	Pseudomonas	Pseudomonas fragi	1	1		1.36735e-08	5.04701e-07	NT	NT	NT	NT	NT	NT	NT		NT	NT	NT	NT	NT	NT	NT	NT	NT
Bacteria	Proteobacteria	Gammaproteobacteria	Pseudomonadales	Pseudomonadaceae	Pseudomonas	Pseudomonas helleri	0	1		0	6.07692e-07	NT	NT	NT	NT	NT	NT	NT		NT	NT	NT	NT	NT	NT	NT	NT	NT
Bacteria	Proteobacteria	Gammaproteobacteria	Pseudomonadales	Pseudomonadaceae	Pseudomonas	Pseudomonas putida group	1	0		2.85102e-07	0	NT	NT	NT	NT	NT	NT	NT		NT	NT	NT	NT	NT	NT	NT	NT	NT
Bacteria	Proteobacteria	Gammaproteobacteria	Xanthomonadales	Xanthomonadaceae	Stenotrophomonas	Stenotrophomonas acidaminiphila	1	0		1.48776e-07	0	NT	NT	NT	NT	NT	NT	NT		NT	NT	NT	NT	NT	NT	NT	NT	NT
Bacteria	Proteobacteria	Gammaproteobacteria	Xanthomonadales	Xanthomonadaceae	Stenotrophomonas	Stenotrophomonas maltophilia	1	0		4.67143e-07	0	NT	NT	NT	NT	NT	NT	NT		NT	NT	NT	NT	NT	NT	NT	NT	NT
Bacteria	Proteobacteria	Gammaproteobacteria	Xanthomonadales	Xanthomonadaceae	Stenotrophomonas	Stenotrophomonas rhizophila	1	0		5.08163e-08	0	NT	NT	NT	NT	NT	NT	NT		NT	NT	NT	NT	NT	NT	NT	NT	NT
Bacteria	Proteobacteria	Gammaproteobacteria	Xanthomonadales	Xanthomonadaceae	Xanthomonadaceae unclassified	Pseudomonas geniculata	1	0		8.05714e-07	0	NT	NT	NT	NT	NT	NT	NT		NT	NT	NT	NT	NT	NT	NT	NT	NT
Bacteria	Synergistetes	Synergistia	Synergistales	Synergistaceae	Fretibacterium	Fretibacterium fastidiosum	9	1		3.64082e-07	4.44444e-08	NT	NT	NT	NT	NT	NT	NT		NT	NT	NT	NT	NT	NT	NT	NT	NT
Bacteria	Synergistetes	Synergistia	Synergistales	Synergistaceae	Pyramidobacter	Pyramidobacter piscolens	11	3		0.000288037	4.53825e-05	NT	NT	NT	NT	NT	NT	NT		NT	NT	NT	NT	NT	NT	NT	NT	NT
Bacteria	Synergistetes	Synergistia	Synergistales	Synergistaceae	Pyramidobacter	Pyramidobacter sp C12 8	10	1		7.15776e-06	5.47436e-07	NT	NT	NT	NT	NT	NT	NT		NT	NT	NT	NT	NT	NT	NT	NT	NT
Eukaryota	Ascomycota	Saccharomycetes	Saccharomycetales	Debaryomycetaceae	Candida	Candida albicans	2	1		1.98922e-05	3.06214e-05	NT	NT	NT	NT	NT	NT	NT		NT	NT	NT	NT	NT	NT	NT	NT	NT
Eukaryota	Ascomycota	Saccharomycetes	Saccharomycetales	Saccharomycetaceae	Saccharomyces	Saccharomyces cerevisiae	5	3		1.25286e-06	1.78889e-06	NT	NT	NT	NT	NT	NT	NT		NT	NT	NT	NT	NT	NT	NT	NT	NT
Eukaryota	Eukaryota unclassified	Eukaryota unclassified	Eukaryota unclassified	Eukaryota unclassified	Blastocystis	Blastocystis sp subtype 1	0	1		0	4.08034e-06	NT	NT	NT	NT	NT	NT	NT		NT	NT	NT	NT	NT	NT	NT	NT	NT
UNKNOWN							490	233												1.26175e+07	1.31647e+07	-0.0340725	0.0757515	0.65286	0.769123	0.966501	0.833147	1.1212

## Sheet: Supplementary Data 2
Supplementary Data 2. Full results of genus-level metagenome wide association study (MWAS). Differential abundances of genera in PD (N = 490) vs. NHC (N = 234) were tested using two methods, MaAsLin2 and ANCOM-BC, while adjusting for technical covariates (stool sample collection method and total sequence count per sample). Shown are all 224 genera and the 'UNKNOWN' group that were detected by Met…
									MaAsLin2 results										ANCOM-BC results
Kingdom	Phylum	Class	Order	Famiy	Genus	N PD	N NHC		RA in PD	RA in NHC	Beta	SE	P	FDR	FC	FC lower	FC upper		BC-OA in PD	BC-OA in NHC	Beta	SE	P	FDR	FC	FC lower	FC upper
Bacteria	Firmicutes	Clostridia	Clostridiales	Ruminococcaceae	Ruthenibacterium	479	228		0.0120084	0.00499024	1.12016	0.202895	4.71219e-08	4.61775e-06	2.1737	1.65002	2.8636		51076.5	28378.8	0.589473	0.162658	0.00029009	0.00223784	1.80304	1.31083	2.48006
Bacteria	Firmicutes	Bacilli	Lactobacillales	Lactobacillaceae	Lactobacillus	283	95		0.00939355	0.002677	2.1853	0.404009	8.63131e-08	4.61775e-06	4.5482	2.62704	7.87431		307.505	43.6732	1.96869	0.388783	4.11146e-07	1.45572e-05	7.16127	3.34235	15.3436
Bacteria	Firmicutes	Clostridia	Clostridiales	Lachnospiraceae	Blautia	487	234		0.0548511	0.0741722	-0.660499	0.124282	1.42762e-07	5.09183e-06	0.63266	0.534369	0.749029		466320	925208	-0.692423	0.108713	1.89924e-10	2.05118e-08	0.500362	0.40434	0.619189
Bacteria	Firmicutes	Bacilli	Lactobacillales	Enterococcaceae	Enterococcus	121	24		0.00168986	0.000609696	1.18587	0.258412	5.25231e-06	0.000134526	2.275	1.60145	3.23184		10.7203	2.70932	1.38099	0.294258	2.69033e-06	5.81112e-05	3.97885	2.23502	7.08329
Bacteria	Firmicutes	Clostridia	Clostridiales	Lachnospiraceae	Roseburia	437	223		0.0239595	0.0371399	-1.68666	0.37067	6.28625e-06	0.000134526	0.310645	0.187742	0.514004		36119.8	168192	-1.53859	0.266288	7.56312e-09	4.08408e-07	0.214683	0.127388	0.361799
Bacteria	Firmicutes	Erysipelotrichia	Erysipelotrichales	Erysipelotrichaceae	Coprobacillus	82	12		0.000211971	1.46068e-05	0.927634	0.213781	1.63467e-05	0.000291516	1.90215	1.42269	2.5432		3.43107	1.51039	0.815291	0.193697	2.56378e-05	0.000395554	2.25983	1.54596	3.30335
Bacteria	Firmicutes	Clostridia	Clostridiales	Lachnospiraceae	Anaerostipes	399	210		0.00882333	0.0115231	-1.4971	0.353047	2.52067e-05	0.000385303	0.354264	0.219292	0.57231		6540.54	31470.1	-1.57036	0.313331	5.39155e-07	1.45572e-05	0.20797	0.112535	0.384338
Bacteria	Firmicutes	Erysipelotrichia	Erysipelotrichales	Erysipelotrichaceae	Turicibacter	105	24		0.000357862	5.02632e-05	1.09502	0.269824	5.48437e-05	0.000733534	2.13616	1.48059	3.08202		5.75373	2.33606	0.898525	0.233525	0.000119253	0.00128794	2.45598	1.55397	3.88155
Bacteria	Firmicutes	Clostridia	Clostridiales	Lachnospiraceae	Eisenbergiella	382	161		0.00325465	0.00191392	1.48399	0.381864	0.000111234	0.00132245	2.79721	1.66502	4.69928		1683.25	574.755	1.08494	0.348679	0.00186086	0.00957012	2.95927	1.49411	5.8612
Bacteria	Firmicutes	Negativicutes	Veillonellales	Veillonellaceae	Megasphaera	116	25		0.00267139	0.00122357	1.22826	0.320812	0.000140102	0.00149909	2.34283	1.51515	3.62265		11.0842	3.27628	1.21371	0.314586	0.000114269	0.00128794	3.36594	1.81687	6.23573
Bacteria	Bacteroidetes	Bacteroidia	Bacteroidales	Porphyromonadaceae	Porphyromonas	66	10		0.000283227	3.21085e-05	0.975837	0.256882	0.000157693	0.00153392	1.96678	1.38737	2.78818		2.49549	1.39362	0.58658	0.1719	0.000644105	0.00463755	1.79783	1.28358	2.5181
Bacteria	Actinobacteria	Actinobacteria	Actinomycetales	Actinomycetaceae	Actinomyces	410	166		0.000792149	0.000484665	1.05625	0.282509	0.00019956	0.00177941	2.07952	1.4167	3.05245		1176.21	445.474	0.979681	0.301459	0.00115488	0.00703843	2.66361	1.47524	4.80925
Bacteria	Actinobacteria	Actinobacteria	Bifidobacteriales	Bifidobacteriaceae	Scardovia	50	5		5.48984e-05	5.06239e-06	0.551704	0.150537	0.000265615	0.00218622	1.46582	1.1947	1.79845		1.83486	1.15955	0.447795	0.138511	0.00122528	0.00703843	1.56486	1.19281	2.05295
Bacteria	Actinobacteria	Coriobacteriia	Coriobacteriales	Coriobacteriaceae	Enorma	264	99		0.000821462	0.000410291	0.969912	0.2711	0.000369854	0.00282674	1.95872	1.35525	2.83091		34.0004	15.5148	0.784661	0.25981	0.00252665	0.0124036	2.19166	1.3171	3.64694
Bacteria	Firmicutes	Clostridia	Clostridiales	Clostridiaceae	Hungatella	264	98		0.000675089	0.00038041	1.2052	0.340691	0.000429806	0.00293317	2.3057	1.4514	3.66283		87.3172	31.9321	1.01651	0.350761	0.00375542	0.0162234	2.76353	1.3896	5.49589
Bacteria	Firmicutes	Clostridia	Clostridiales	Lachnospiraceae	Fusicatenibacter	350	192		0.0145348	0.0215251	-1.82685	0.517217	0.000438605	0.00293317	0.28188	0.139603	0.569157		4437.29	24648.8	-1.70311	0.393306	1.48958e-05	0.000268124	0.182117	0.0842484	0.393677
Bacteria	Firmicutes	Clostridia	Clostridiales	Ruminococcaceae	Faecalibacterium	447	216		0.0419992	0.0561963	-1.32752	0.379188	0.000492187	0.00293568	0.398453	0.23804	0.666969		46281.2	149258	-1.16299	0.302107	0.000118308	0.00128794	0.312549	0.172886	0.565037
Bacteria	Synergistetes	Synergistia	Synergistales	Synergistaceae	Cloacibacillus	123	35		0.00237238	0.000395401	0.937348	0.26786	0.000495003	0.00293568	1.91501	1.33085	2.75558		10.5475	4.14008	0.927981	0.287308	0.00123824	0.00703843	2.5294	1.44031	4.442
Bacteria	Firmicutes	Clostridia	Clostridiales	Clostridiaceae	Clostridium	413	207		0.00584387	0.00788239	-1.11974	0.321271	0.00052129	0.00293568	0.460177	0.297419	0.712001		6467.73	20443.7	-1.14012	0.303145	0.000169256	0.00152331	0.319781	0.176527	0.579288
Bacteria	Proteobacteria	Gammaproteobacteria	Enterobacterales	Enterobacteriaceae	Escherichia	285	105		0.0123116	0.0087071	1.30679	0.379491	0.000607397	0.00324957	2.47391	1.47733	4.14276		394.885	104.086	1.34977	0.426302	0.00154428	0.00833909	3.85654	1.67233	8.89353
Bacteria	Actinobacteria	Actinobacteria	Bifidobacteriales	Bifidobacteriaceae	Bifidobacterium	453	208		0.0883599	0.0398472	1.33847	0.397222	0.000792942	0.00404023	2.52884	1.47418	4.338		96338.1	40087.2	0.87632	0.339944	0.00994216	0.037026	2.40204	1.23371	4.67679
Archaea	Euryarchaeota	Methanobacteria	Methanobacteriales	Methanobacteriaceae	Methanobrevibacter	185	63		0.00466657	0.0025044	1.4079	0.425353	0.00097954	0.00476413	2.65351	1.48887	4.7292		58.3483	18.4512	1.15035	0.386439	0.00291291	0.013678	3.15928	1.48131	6.73803
Bacteria	Firmicutes	Erysipelotrichia	Erysipelotrichales	Erysipelotrichaceae	Erysipelatoclostridium	400	169		0.00270771	0.00199333	1.07407	0.344099	0.00187197	0.00870871	2.10536	1.31917	3.36009		1900.07	799.002	0.863845	0.347953	0.0130409	0.0454327	2.37226	1.19944	4.69187
Bacteria	Firmicutes	Negativicutes	Acidaminococcales	Acidaminococcaceae	Acidaminococcus	158	51		0.00827352	0.00501673	1.5332	0.493563	0.00196818	0.0087748	2.89428	1.48023	5.65916		42.3059	13.1102	1.16946	0.408241	0.00417504	0.0173425	3.22025	1.44673	7.16789
Bacteria	Firmicutes	Clostridia	Clostridiales	Lachnospiraceae	Lachnospiraceae unclassified	392	206		0.0274923	0.0404811	-1.41933	0.47093	0.0026697	0.0114263	0.373885	0.197188	0.708917		6847.84	28537.6	-1.42392	0.373112	0.000135447	0.00132984	0.240768	0.115878	0.500263
Bacteria	Proteobacteria	Gammaproteobacteria	Enterobacterales	Enterobacteriaceae	Klebsiella	165	56		0.00996958	0.00777308	1.06165	0.363272	0.00358154	0.0147394	2.08732	1.27424	3.41921		35.9042	12.7712	1.0476	0.39796	0.00847755	0.0326991	2.85081	1.30683	6.21897
Bacteria	Actinobacteria	Actinobacteria	Corynebacteriales	Corynebacteriaceae	Corynebacterium	38	6		0.000465341	1.81026e-05	0.389834	0.138909	0.00514525	0.0203904	1.31024	1.08491	1.58238		1.59279	1.23094	0.264934	0.133124	0.0465764	0.128157	1.30334	1.00402	1.69191
Archaea	Euryarchaeota	Thermoplasmata	Methanomassiliicoccales	Methanomassiliicoccaceae	Methanomassiliicoccus	45	9		0.000476104	0.000140155	0.425374	0.15335	0.00568272	0.0217161	1.34292	1.09036	1.65398		2.22499	1.46318	0.409469	0.184396	0.0263784	0.0791353	1.50602	1.04923	2.16168
Bacteria	Firmicutes	Clostridia	Clostridiales	Christensenellaceae	Christensenella	76	23		7.88269e-05	2.01363e-05	0.555708	0.201644	0.00600138	0.022143	1.46989	1.11766	1.93312		2.80381	1.93054	0.363452	0.185308	0.0498389	0.128157	1.43829	1.00025	2.06815
Bacteria	Firmicutes	Clostridia	Clostridiales	Ruminococcaceae	Ruminococcus	338	180		0.0357546	0.0365163	-1.49909	0.577913	0.00968036	0.0345266	0.353777	0.161343	0.775727		3785.27	16004.2	-1.43623	0.442212	0.00116288	0.00703843	0.237823	0.0999619	0.565811
Bacteria	Actinobacteria	Coriobacteriia	Coriobacteriales	Atopobiaceae	Atopobium	46	8		7.22376e-05	1.13684e-05	0.418495	0.164121	0.0109807	0.0379013	1.33653	1.06941	1.67038		1.68737	1.29253	0.262577	0.145687	0.0714919	0.168305	1.30028	0.977293	1.73
Bacteria	Firmicutes	Clostridia	Clostridiales	Eubacteriaceae	Eubacterium	447	222		0.0209607	0.0221161	-0.778732	0.30765	0.0115782	0.0387146	0.582879	0.383759	0.885315		52451.9	126275	-0.880789	0.24195	0.000272234	0.00223784	0.414456	0.257945	0.665932
Bacteria	Firmicutes	Clostridia	Clostridiales	Catabacteriaceae	Catabacter	78	24		3.51304e-05	1.38363e-05	0.457378	0.182029	0.0121997	0.0389583	1.37304	1.07222	1.75827		2.76139	2.06143	0.290308	0.185144	0.116878	0.247507	1.33684	0.929997	1.92166
Bacteria	Firmicutes	Clostridia	Clostridiales	Ruminococcaceae	Harryflintia	143	47		6.83829e-05	4.46782e-05	0.589031	0.234911	0.0123793	0.0389583	1.50424	1.09324	2.06975		7.3785	4.55442	0.480606	0.242642	0.0476228	0.128157	1.61705	1.00504	2.60175
Bacteria	Firmicutes	Clostridia	Clostridiales	Clostridiaceae	Butyricicoccus	25	22		6.50706e-05	0.000158257	-0.359862	0.152614	0.018641	0.0569882	0.779239	0.633323	0.958774		1.34099	2.3717	-0.583915	0.211668	0.0058043	0.0232172	0.557711	0.368327	0.84447
Bacteria	Actinobacteria	Coriobacteriia	Eggerthellales	Eggerthellaceae	Gordonibacter	459	207		0.00164483	0.00136077	0.618352	0.264546	0.0196912	0.0585267	1.53512	1.07166	2.19902		5616.71	3897.45	0.364989	0.239661	0.127773	0.257117	1.4405	0.900553	2.30418
Bacteria	Actinobacteria	Coriobacteriia	Coriobacteriales	Atopobiaceae	Olsenella	37	7		3.9162e-05	3.03808e-05	0.344513	0.153282	0.0249057	0.0720246	1.26972	1.03102	1.56368		1.52618	1.2786	0.173329	0.136244	0.203304	0.34852	1.18926	0.910547	1.55328
Bacteria	Firmicutes	Clostridia	Clostridiales	Lachnospiraceae	Lachnoclostridium	460	211		0.00828005	0.00611393	0.607448	0.275197	0.0276063	0.0769096	1.52356	1.04831	2.21427		17686.3	12244.8	0.3727	0.280917	0.184599	0.326831	1.45165	0.837028	2.51758
Bacteria	Firmicutes	Clostridia	Clostridiales	Ruminococcaceae	Agathobaculum	280	143		0.0024044	0.00376554	-0.917529	0.418528	0.0286791	0.0769096	0.529415	0.299817	0.934837		337.08	898.625	-0.991912	0.421681	0.0186588	0.061065	0.370867	0.162284	0.84754
Bacteria	Firmicutes	Clostridia	Clostridiales	Clostridiales unclassified	Monoglobus	178	109		0.00198515	0.00181412	-0.886432	0.404527	0.0287512	0.0769096	0.54095	0.312233	0.937208		38.0571	124.298	-1.19775	0.408064	0.00333327	0.0149997	0.301873	0.135667	0.671698
Bacteria	Firmicutes	Erysipelotrichia	Erysipelotrichales	Erysipelotrichaceae	Faecalitalea	63	18		0.00102691	0.000367279	0.385817	0.189315	0.0419184	0.106622	1.3066	1.01028	1.68983		3.2948	2.28519	0.370959	0.238927	0.120517	0.250305	1.44912	0.90725	2.31464
Bacteria	Firmicutes	Clostridia	Clostridiales	Ruminococcaceae	Ruminococcaceae unclassified	460	211		0.0194699	0.0232228	0.682216	0.334757	0.0419203	0.106622	1.6046	1.01825	2.5286		36683.1	24992.4	0.381748	0.272455	0.161172	0.300113	1.46484	0.858761	2.49867
Bacteria	Firmicutes	Clostridia	Clostridiales	Eubacteriaceae	Anaerofustis	64	17		2.53241e-05	2.62957e-05	0.297018	0.146402	0.0428479	0.106622	1.2286	1.007	1.49896		2.16396	1.72076	0.218452	0.171118	0.201739	0.34852	1.24415	0.889638	1.73993
Bacteria	Firmicutes	Clostridia	Clostridiales	Peptostreptococcaceae	Romboutsia	34	9		4.53429e-06	1.10128e-06	0.194421	0.0969542	0.0453059	0.110176	1.14426	1.00305	1.30536		1.30679	1.25029	0.0348543	0.114074	0.759954	0.880047	1.03547	0.828009	1.29491
Bacteria	Proteobacteria	Deltaproteobacteria	Desulfovibrionales	Desulfovibrionaceae	Desulfovibrio	64	20		0.000444895	0.000232597	0.472664	0.253591	0.0627451	0.149194	1.38767	0.983247	1.95844		2.9077	2.18648	0.270852	0.226501	0.231772	0.385098	1.31108	0.841062	2.04376
Bacteria	Bacteroidetes	Bacteroidia	Bacteroidales	Barnesiellaceae	Barnesiella	176	67		0.00562916	0.00451212	0.751671	0.406626	0.0649319	0.151037	1.68374	0.969077	2.92545		60.6931	31.7569	0.651483	0.42866	0.128558	0.257117	1.91838	0.828042	4.44445
Bacteria	Bacteroidetes	Bacteroidia	Bacteroidales	Odoribacteraceae	Butyricimonas	213	84		0.000705276	0.000541962	0.686976	0.374123	0.066736	0.151931	1.60991	0.968413	2.67633		50.1125	30.5464	0.508809	0.350192	0.14624	0.287162	1.66331	0.837304	3.30417
Bacteria	Actinobacteria	Actinobacteria	Micrococcales	Micrococcaceae	Rothia	184	99		0.000143814	0.000200332	-0.534758	0.297237	0.0724224	0.158175	0.690275	0.460942	1.03371		15.0566	30.5325	-0.703957	0.311462	0.0238107	0.0734731	0.494624	0.26863	0.910746
Bacteria	Firmicutes	Negativicutes	Acidaminococcales	Acidaminococcaceae	Phascolarctobacterium	334	143		0.00263989	0.00247787	0.712359	0.39856	0.0743047	0.158175	1.63848	0.953418	2.81579		978.142	558.174	0.558849	0.395647	0.157804	0.298998	1.74866	0.805237	3.79741
Bacteria	Actinobacteria	Actinobacteria	Bifidobacteriales	Bifidobacteriaceae	Alloscardovia	50	14		7.91676e-05	2.61979e-05	0.297005	0.166198	0.0743496	0.158175	1.22859	0.980274	1.53981		1.91635	1.61304	0.163489	0.169532	0.334868	0.509376	1.17761	0.844683	1.64176
Bacteria	Firmicutes	Clostridia	Clostridiales	Lachnospiraceae	Dorea	433	213		0.0139272	0.0148495	-0.572759	0.321658	0.075392	0.158175	0.67233	0.434308	1.0408		32199.1	65852.1	-0.721158	0.281077	0.0102969	0.0370688	0.486189	0.280251	0.843456
Bacteria	Firmicutes	Clostridia	Clostridiales	Ruminococcaceae	Pseudoflavonifractor	93	35		0.000179672	0.000147846	0.408192	0.233659	0.0810714	0.163752	1.32702	0.966084	1.82281		4.05624	3.23214	0.233958	0.238003	0.325606	0.502363	1.26359	0.792527	2.01465
Bacteria	Bacteroidetes	Bacteroidia	Bacteroidales	Barnesiellaceae	Coprobacter	116	67		0.000632596	0.000777985	-0.578033	0.332121	0.0822112	0.163752	0.669876	0.426616	1.05185		8.06075	17.691	-0.783214	0.341954	0.0219978	0.0698754	0.456935	0.233764	0.893165
Bacteria	Bacteroidetes	Bacteroidia	Bacteroidales	Tannerellaceae	Parabacteroides	464	218		0.0342718	0.0310369	0.532787	0.306555	0.0826413	0.163752	1.44672	0.95392	2.19411		165881	133559	0.219187	0.256126	0.39212	0.579526	1.24506	0.753656	2.05689
Bacteria	Firmicutes	Clostridia	Clostridiales	Lachnospiraceae	Anaerotignum	136	76		0.000651209	0.000807671	-0.607972	0.368399	0.0993156	0.189898	0.656118	0.397759	1.08229		11.7436	23.9787	-0.7195	0.365191	0.048815	0.128157	0.486996	0.23805	0.99628
Bacteria	Bacteroidetes	Bacteroidia	Bacteroidales	Prevotellaceae	Prevotella	248	131		0.0174937	0.0423741	-0.779281	0.472301	0.0993856	0.189898	0.582657	0.306723	1.10683		116.869	288.063	-0.896592	0.437377	0.0403715	0.117841	0.407958	0.173106	0.961431
Bacteria	Actinobacteria	Coriobacteriia	Eggerthellales	Eggerthellaceae	Eggerthella	414	190		0.00414396	0.00342013	0.511948	0.324804	0.115425	0.216674	1.42597	0.917215	2.21693		5226.42	3924.1	0.286803	0.338674	0.397083	0.579526	1.33216	0.685918	2.58727
Bacteria	Proteobacteria	Gammaproteobacteria	Pasteurellales	Pasteurellaceae	Haemophilus	47	33		4.5471e-05	4.82111e-05	-0.240232	0.154884	0.121331	0.22127	0.846609	0.685959	1.04488		1.85393	3.12942	-0.533131	0.216484	0.0137905	0.0465428	0.586765	0.383874	0.896891
Bacteria	Proteobacteria	Gammaproteobacteria	Enterobacterales	Enterobacteriaceae	Citrobacter	43	11		0.000237058	0.00103806	0.266163	0.171915	0.122009	0.22127	1.2026	0.952116	1.51899		1.96393	1.59816	0.193787	0.206226	0.34738	0.521069	1.21384	0.810247	1.81846
Bacteria	Bacteroidetes	Bacteroidia	Bacteroidales	Rikenellaceae	Alistipes	461	215		0.0491527	0.0476967	0.531834	0.352331	0.131617	0.234717	1.44577	0.89581	2.33335		173907	140168	0.219704	0.281613	0.435295	0.618578	1.24571	0.717302	2.16337
Bacteria	Proteobacteria	Deltaproteobacteria	Desulfovibrionales	Desulfovibrionaceae	Bilophila	327	145		0.000876864	0.000723215	0.52461	0.354743	0.139619	0.244905	1.43854	0.88842	2.32932		452.688	340.309	0.285621	0.35235	0.417584	0.601321	1.33059	0.666988	2.65442
Bacteria	Fusobacteria	Fusobacteriia	Fusobacteriales	Fusobacteriaceae	Fusobacterium	27	17		6.84902e-05	0.000111492	-0.191343	0.131709	0.146722	0.253214	0.87579	0.7323	1.0474		1.34384	1.9524	-0.388706	0.196415	0.0478155	0.128157	0.677934	0.461313	0.996274
Bacteria	Firmicutes	Bacilli	Lactobacillales	Streptococcaceae	Streptococcus	479	229		0.0207375	0.017911	0.329599	0.23134	0.154666	0.262687	1.25666	0.91775	1.72074		68853.7	66935.6	0.0254318	0.193692	0.895538	0.957605	1.02576	0.701731	1.49941
Bacteria	Bacteroidetes	Bacteroidia	Bacteroidales	Prevotellaceae	Paraprevotella	121	67		0.00129234	0.00160152	-0.450708	0.332543	0.175735	0.293807	0.731683	0.465711	1.14956		10.5918	20.572	-0.666652	0.370134	0.0716853	0.168305	0.513425	0.248549	1.06057
Bacteria	Verrucomicrobia	Verrucomicrobiae	Verrucomicrobiales	Akkermansiaceae	Akkermansia	364	159		0.0243616	0.0165031	0.702583	0.524753	0.181031	0.298006	1.62742	0.797782	3.31981		2603.3	1639.58	0.459287	0.425315	0.280198	0.458506	1.58295	0.687749	3.64336
Bacteria	Firmicutes	Clostridia	Clostridiales	Clostridiales Family XIII Incertae Sedis	Mogibacterium	47	15		9.7949e-06	8.10726e-06	0.150421	0.116594	0.197421	0.320062	1.10989	0.947302	1.30039		1.62306	1.563	0.0328475	0.145484	0.821372	0.914517	1.03339	0.777011	1.37437
Bacteria	Firmicutes	Negativicutes	Veillonellales	Veillonellaceae	Dialister	154	85		0.00146019	0.00117682	-0.447752	0.355695	0.208507	0.33121	0.733184	0.452216	1.18872		18.4427	37.0649	-0.70041	0.382901	0.067367	0.165355	0.496382	0.23436	1.05135
Bacteria	Firmicutes	Clostridia	Clostridiales	Ruminococcaceae	Anaerotruncus	289	136		0.000838004	0.000654902	0.431063	0.343931	0.210489	0.33121	1.34823	0.844962	2.15124		170.633	149.947	0.134569	0.346222	0.697515	0.846422	1.14404	0.580406	2.25503
Bacteria	Firmicutes	Clostridia	Clostridiales	Ruminococcaceae	Anaeromassilibacillus	193	84		0.00036206	0.000369242	0.433409	0.348614	0.214186	0.332143	1.35042	0.84097	2.16849		23.3565	19.9025	0.165568	0.317648	0.602205	0.793148	1.18006	0.633166	2.19934
Bacteria	Firmicutes	Erysipelotrichia	Erysipelotrichales	Erysipelotrichaceae	Holdemanella	54	32		0.000266647	0.000612743	-0.226043	0.189177	0.232529	0.350762	0.854977	0.661206	1.10553		2.35844	3.74561	-0.472663	0.2576	0.0665252	0.165355	0.62334	0.376228	1.03276
Bacteria	Bacteroidetes	Bacteroidia	Bacteroidales	Odoribacteraceae	Odoribacter	329	146		0.00451022	0.00323149	0.547436	0.458369	0.232749	0.350762	1.46149	0.784058	2.72421		1389.19	1029.75	0.304587	0.4089	0.456335	0.631849	1.35607	0.60844	3.02234
Bacteria	Firmicutes	Clostridia	Clostridiales	Lachnospiraceae	Lachnospira	139	78		0.00277902	0.00283924	-0.449891	0.384001	0.24175	0.355883	0.732098	0.434512	1.23349		20.571	41.5686	-0.717819	0.409477	0.0795997	0.18291	0.487815	0.218626	1.08845
Bacteria	Firmicutes	Negativicutes	Veillonellales	Veillonellaceae	Veillonella	116	67		0.000923992	0.000626224	-0.334968	0.286547	0.242799	0.355883	0.792802	0.537151	1.17013		7.79272	14.2614	-0.603772	0.347195	0.0820353	0.184579	0.546745	0.276851	1.07975
Bacteria	Firmicutes	Clostridia	Clostridiales	Lachnospiraceae	Murimonas	45	14		4.5068e-05	3.50962e-05	0.164469	0.148931	0.269819	0.390143	1.12075	0.915457	1.37209		1.73984	1.62573	0.0530007	0.178061	0.765967	0.880047	1.05443	0.743788	1.49481
Bacteria	Firmicutes	Clostridia	Clostridiales	Clostridiales unclassified	Lawsonibacter	400	187		0.00150318	0.00231354	-0.357612	0.32665	0.273976	0.390872	0.780455	0.500747	1.2164		1654.86	2553.72	-0.430706	0.302342	0.154283	0.297545	0.65005	0.359408	1.17572
Bacteria	Firmicutes	Erysipelotrichia	Erysipelotrichales	Erysipelotrichaceae	Holdemania	241	104		0.000148989	0.00011132	0.309653	0.290878	0.287439	0.404684	1.23941	0.834817	1.84009		38.9132	33.8555	0.14147	0.306588	0.644487	0.818877	1.15197	0.631636	2.10094
Bacteria	Proteobacteria	Betaproteobacteria	Burkholderiales	Oxalobacteraceae	Oxalobacter	60	24		9.73727e-05	8.57479e-05	0.147204	0.145161	0.310887	0.432012	1.10742	0.909212	1.34884		2.47248	2.42205	0.0108647	0.215624	0.959814	0.987237	1.01092	0.662484	1.54263
Bacteria	Actinobacteria	Coriobacteriia	Eggerthellales	Eggerthellaceae	Slackia	68	28		0.000443335	0.000199298	0.292628	0.293173	0.318547	0.436981	1.22487	0.822455	1.82418		3.27859	3.013	0.0702626	0.251129	0.779641	0.886329	1.07279	0.655766	1.75501
Bacteria	Firmicutes	Bacilli	Lactobacillales	Streptococcaceae	Lactococcus	175	73		0.000201954	0.00028339	0.233782	0.247727	0.345634	0.468137	1.17591	0.83987	1.64641		15.4011	13.3222	0.151403	0.308266	0.623325	0.811074	1.16347	0.635846	2.1289
Bacteria	Firmicutes	Erysipelotrichia	Erysipelotrichales	Erysipelotrichaceae	Catenibacterium	46	17		0.000212541	0.000156921	0.160262	0.171486	0.350335	0.468573	1.11749	0.885245	1.41066		2.10371	2.03302	0.0190184	0.206549	0.926637	0.974645	1.0192	0.679895	1.52784
Bacteria	Firmicutes	Bacilli	Lactobacillales	Leuconostocaceae	Leuconostoc	37	14		4.80269e-05	1.45551e-05	0.133204	0.152344	0.382214	0.501454	1.09673	0.891687	1.34891		1.54287	1.58847	-0.0389227	0.161968	0.810089	0.91135	0.961825	0.700207	1.32119
Bacteria	Proteobacteria	Betaproteobacteria	Burkholderiales	Sutterellaceae	Turicimonas	181	93		0.000152237	0.000134821	-0.199841	0.229558	0.384292	0.501454	0.870646	0.63738	1.18928		15.1953	23.3308	-0.425282	0.306322	0.165031	0.30209	0.653585	0.358555	1.19138
Bacteria	Firmicutes	Clostridia	Clostridiales	Oscillospiraceae	Oscillibacter	268	120		0.0104678	0.00855115	0.442656	0.535651	0.408857	0.523283	1.3591	0.656461	2.81382		444.01	368.98	0.187618	0.451184	0.67753	0.837335	1.20637	0.498226	2.92104
Bacteria	Actinobacteria	Coriobacteriia	Coriobacteriales	Coriobacteriaceae	Collinsella	431	206		0.042743	0.0291114	0.358976	0.436199	0.410801	0.523283	1.28252	0.709083	2.31968		33609.9	31677.4	0.0638983	0.35345	0.856536	0.934403	1.06598	0.533198	2.13115
Bacteria	Proteobacteria	Betaproteobacteria	Burkholderiales	Sutterellaceae	Sutterella	42	14		1.36076e-05	1.42658e-05	0.0851129	0.10798	0.430824	0.542332	1.06077	0.916033	1.22838		1.60315	1.6	-0.0141939	0.162442	0.930371	0.974645	0.985906	0.717071	1.35553
Bacteria	Firmicutes	Clostridia	Clostridiales	Clostridiaceae	Lactonifactor	76	29		1.69622e-05	1.96842e-05	0.127713	0.17076	0.454758	0.559006	1.09256	0.866351	1.37783		2.46608	2.45749	-0.00580604	0.208157	0.977748	0.994319	0.994211	0.661137	1.49508
Bacteria	Proteobacteria	Proteobacteria unclassified	Proteobacteria unclassified	Proteobacteria unclassified	Proteobacteria unclassified	212	106		0.00149408	0.00161312	-0.296287	0.399973	0.459076	0.559006	0.814345	0.472952	1.40217		50.9658	81.3795	-0.459064	0.381263	0.228565	0.385098	0.631875	0.299291	1.33404
Bacteria	Firmicutes	Clostridia	Clostridiales	Clostridiales unclassified	Intestinimonas	262	138		0.00138322	0.00132805	-0.287276	0.388386	0.459744	0.559006	0.819448	0.483466	1.38892		120.4	217.254	-0.596745	0.361941	0.0992021	0.218649	0.550601	0.270861	1.11925
Bacteria	Firmicutes	Erysipelotrichia	Erysipelotrichales	Erysipelotrichaceae	Dielma	100	38		7.92957e-05	0.00016654	0.168404	0.24367	0.489716	0.58876	1.12381	0.807095	1.56482		4.18261	3.96837	0.0508393	0.254855	0.841885	0.927791	1.05215	0.638473	1.73387
Bacteria	Firmicutes	Negativicutes	Veillonellales	Veillonellaceae	Allisonella	28	9		9.69143e-06	1.21573e-05	0.0631036	0.101622	0.534819	0.635841	1.04471	0.909991	1.19937		1.27454	1.36906	-0.0832255	0.1347	0.53667	0.724504	0.920144	0.706637	1.19816
Bacteria	Firmicutes	Clostridia	Clostridiales	Lachnospiraceae	Tyzzerella	67	27		6.97298e-05	0.000109372	0.105317	0.175086	0.547684	0.64398	1.07573	0.848008	1.36461		2.36008	2.42643	-0.0303278	0.207601	0.883852	0.954561	0.970127	0.645826	1.45728
Bacteria	Firmicutes	Clostridia	Clostridiales	Lachnospiraceae	Coprococcus	294	132		0.00871044	0.00973863	0.242981	0.425331	0.567992	0.6606	1.18344	0.664035	2.1091		958.303	820.126	0.15828	0.456864	0.729005	0.865193	1.17149	0.478465	2.86834
Bacteria	Firmicutes	Clostridia	Clostridiales	Lachnospiraceae	Sellimonas	224	105		0.00216594	0.00150376	0.228428	0.410164	0.577756	0.66473	1.17156	0.671056	2.04535		80.9681	81.5462	-0.00753415	0.403753	0.985112	0.994319	0.992494	0.449828	2.18983
Bacteria	Firmicutes	Bacilli	Bacillales	Bacillales unclassified	Gemella	73	38		2.81778e-05	3.24393e-05	-0.116066	0.216044	0.591274	0.673045	0.922701	0.688004	1.23746		2.58858	3.50213	-0.303022	0.224216	0.176543	0.317777	0.738583	0.475929	1.14619
Bacteria	Firmicutes	Firmicutes unclassified	Firmicutes unclassified	Firmicutes unclassified	Firmicutes unclassified	416	201		0.0123787	0.00906797	0.189376	0.371917	0.610776	0.687927	1.14027	0.68797	1.88993		12704.6	14110.5	-0.111424	0.319626	0.727384	0.865193	0.894559	0.478122	1.67371
Bacteria	Firmicutes	Clostridia	Clostridiales	Ruminococcaceae	Flavonifractor	472	224		0.00869023	0.00992644	-0.0992507	0.255912	0.698255	0.778264	0.933518	0.659371	1.32165		31729.9	40386.1	-0.239497	0.233785	0.30563	0.485413	0.787023	0.497721	1.24448
Bacteria	Firmicutes	Clostridia	Clostridiales	Clostridiales unclassified	Clostridiales unclassified	115	55		0.000225311	0.000207618	0.0879539	0.259644	0.734898	0.810661	1.06286	0.746933	1.51242		5.81185	6.5424	-0.113921	0.278288	0.682273	0.837335	0.892328	0.517179	1.5396
Bacteria	Firmicutes	Clostridia	Clostridiales	Ruminococcaceae	Gemmiger	286	129		0.00102494	0.00119228	0.127428	0.404711	0.752958	0.81832	1.09234	0.630337	1.89298		190.41	196.304	-0.028671	0.371888	0.938547	0.974645	0.971736	0.468804	2.01421
Bacteria	Firmicutes	Clostridia	Clostridiales	Peptostreptococcaceae	Intestinibacter	139	65		0.000267827	0.000281078	0.0974352	0.314957	0.757137	0.81832	1.06987	0.697429	1.6412		10.3237	11.3936	-0.104889	0.324218	0.746307	0.876099	0.900425	0.476944	1.69992
Bacteria	Actinobacteria	Actinobacteria	Propionibacteriales	Propionibacteriaceae	Propionibacterium	36	15		3.73745e-05	2.05756e-05	0.034486	0.13168	0.793479	0.849022	1.02419	0.856422	1.22483		1.48032	1.64991	-0.120925	0.161975	0.455326	0.631849	0.8861	0.64507	1.21719
Bacteria	Actinobacteria	Coriobacteriia	Eggerthellales	Eggerthellaceae	Enterorhabdus	240	108		2.50671e-05	2.49829e-05	0.054289	0.249486	0.8278	0.862034	1.03835	0.739846	1.45728		15.7885	17.6398	-0.11143	0.232167	0.631259	0.811619	0.894554	0.567522	1.41004
Bacteria	Bacteroidetes	Bacteroidia	Bacteroidales	Bacteroidaceae	Bacteroides	489	234		0.274572	0.293274	0.0291601	0.134057	0.827865	0.862034	1.02042	0.850515	1.22426		2.95565e+06	3.55642e+06	-0.185144	0.11736	0.114664	0.247507	0.830985	0.660229	1.0459
Bacteria	Firmicutes	Erysipelotrichia	Erysipelotrichales	Erysipelotrichaceae	Candidatus Stoquefichus	82	42		0.000127545	0.000125465	-0.0448338	0.208504	0.829808	0.862034	0.969402	0.730268	1.28684		3.46508	4.46432	-0.270066	0.267099	0.311966	0.488294	0.763329	0.452223	1.28846
Bacteria	Proteobacteria	Betaproteobacteria	Burkholderiales	Sutterellaceae	Parasutterella	269	119		0.00195	0.00220365	0.0805075	0.406452	0.843043	0.867362	1.05739	0.608724	1.83675		190.929	192.714	-0.00023646	0.401085	0.99953	0.99953	0.999764	0.455498	2.19436
Bacteria	Actinobacteria	Coriobacteriia	Eggerthellales	Eggerthellaceae	Adlercreutzia	378	176		0.00154763	0.00169928	0.0475314	0.375281	0.899249	0.916377	1.03349	0.620705	1.7208		1457.64	1674.08	-0.140389	0.319933	0.660802	0.829844	0.869021	0.464192	1.6269
Bacteria	Firmicutes	Erysipelotrichia	Erysipelotrichales	Erysipelotrichaceae	Absiella	74	37		0.000119032	0.000106415	0.0194781	0.210256	0.926215	0.934953	1.01359	0.761743	1.34871		3.11949	3.73417	-0.183568	0.256608	0.474383	0.648524	0.832295	0.503325	1.37628
Bacteria	Actinobacteria	Coriobacteriia	Eggerthellales	Eggerthellaceae	Asaccharobacter	381	178		0.00180515	0.00206859	0.0224857	0.391155	0.954174	0.954174	1.01571	0.597008	1.72806		1694.36	1996.4	-0.167723	0.321736	0.602153	0.793148	0.845588	0.450081	1.58864
Archaea	Euryarchaeota	Methanobacteria	Methanobacteriales	Methanobacteriaceae	Methanobacterium	1	0		9.7551e-08	0	NT	NT	NT	NT	NT	NT	NT		NT	NT	NT	NT	NT	NT	NT	NT	NT
Archaea	Euryarchaeota	Methanobacteria	Methanobacteriales	Methanobacteriaceae	Methanosphaera	21	7		0.000103271	3.99043e-05	NT	NT	NT	NT	NT	NT	NT		NT	NT	NT	NT	NT	NT	NT	NT	NT
Archaea	Euryarchaeota	Thermoplasmata	Methanomassiliicoccales	Methanomassiliicoccales unclassified	Methanomassiliicoccales unclassified	1	0		1.78e-06	0	NT	NT	NT	NT	NT	NT	NT		NT	NT	NT	NT	NT	NT	NT	NT	NT
Bacteria	Actinobacteria	Actinobacteria	Actinomycetales	Actinomycetaceae	Actinobaculum	17	4		2.98735e-06	1.58718e-06	NT	NT	NT	NT	NT	NT	NT		NT	NT	NT	NT	NT	NT	NT	NT	NT
Bacteria	Actinobacteria	Actinobacteria	Actinomycetales	Actinomycetaceae	Actinotignum	1	0		1.93878e-08	0	NT	NT	NT	NT	NT	NT	NT		NT	NT	NT	NT	NT	NT	NT	NT	NT
Bacteria	Actinobacteria	Actinobacteria	Actinomycetales	Actinomycetaceae	Mobiluncus	1	0		2.81633e-08	0	NT	NT	NT	NT	NT	NT	NT		NT	NT	NT	NT	NT	NT	NT	NT	NT
Bacteria	Actinobacteria	Actinobacteria	Actinomycetales	Actinomycetaceae	Trueperella	2	0		4.16612e-06	0	NT	NT	NT	NT	NT	NT	NT		NT	NT	NT	NT	NT	NT	NT	NT	NT
Bacteria	Actinobacteria	Actinobacteria	Actinomycetales	Actinomycetaceae	Varibaculum	18	2		0.000106887	1.63675e-07	NT	NT	NT	NT	NT	NT	NT		NT	NT	NT	NT	NT	NT	NT	NT	NT
Bacteria	Actinobacteria	Actinobacteria	Bifidobacteriales	Bifidobacteriaceae	Aeriscardovia	28	5		2.36633e-06	2.47179e-06	NT	NT	NT	NT	NT	NT	NT		NT	NT	NT	NT	NT	NT	NT	NT	NT
Bacteria	Actinobacteria	Actinobacteria	Bifidobacteriales	Bifidobacteriaceae	Gardnerella	7	3		1.40343e-05	2.41538e-06	NT	NT	NT	NT	NT	NT	NT		NT	NT	NT	NT	NT	NT	NT	NT	NT
Bacteria	Actinobacteria	Actinobacteria	Bifidobacteriales	Bifidobacteriaceae	Parascardovia	20	2		2.02188e-05	3.74786e-07	NT	NT	NT	NT	NT	NT	NT		NT	NT	NT	NT	NT	NT	NT	NT	NT
Bacteria	Actinobacteria	Actinobacteria	Corynebacteriales	Corynebacteriales unclassified	Lawsonella	7	0		2.62143e-06	0	NT	NT	NT	NT	NT	NT	NT		NT	NT	NT	NT	NT	NT	NT	NT	NT
Bacteria	Actinobacteria	Actinobacteria	Micrococcales	Brevibacteriaceae	Brevibacterium	2	0		3.95061e-06	0	NT	NT	NT	NT	NT	NT	NT		NT	NT	NT	NT	NT	NT	NT	NT	NT
Bacteria	Actinobacteria	Actinobacteria	Micrococcales	Microbacteriaceae	Plantibacter	1	0		1.32653e-08	0	NT	NT	NT	NT	NT	NT	NT		NT	NT	NT	NT	NT	NT	NT	NT	NT
Bacteria	Actinobacteria	Actinobacteria	Micrococcales	Micrococcaceae	Kocuria	3	0		5.37408e-06	0	NT	NT	NT	NT	NT	NT	NT		NT	NT	NT	NT	NT	NT	NT	NT	NT
Bacteria	Actinobacteria	Actinobacteria	Micrococcales	Micrococcaceae	Pseudoglutamicibacter	1	0		0.000172252	0	NT	NT	NT	NT	NT	NT	NT		NT	NT	NT	NT	NT	NT	NT	NT	NT
Bacteria	Actinobacteria	Actinobacteria	Propionibacteriales	Propionibacteriaceae	Acidipropionibacterium	2	0		4.38122e-06	0	NT	NT	NT	NT	NT	NT	NT		NT	NT	NT	NT	NT	NT	NT	NT	NT
Bacteria	Actinobacteria	Actinobacteria	Propionibacteriales	Propionibacteriaceae	Cutibacterium	3	0		2.34918e-06	0	NT	NT	NT	NT	NT	NT	NT		NT	NT	NT	NT	NT	NT	NT	NT	NT
Bacteria	Actinobacteria	Actinobacteria	Propionibacteriales	Propionibacteriaceae	Propionimicrobium	1	0		1.41224e-07	0	NT	NT	NT	NT	NT	NT	NT		NT	NT	NT	NT	NT	NT	NT	NT	NT
Bacteria	Actinobacteria	Actinobacteria	Propionibacteriales	Propionibacteriaceae	Pseudopropionibacterium	2	0		4.65306e-08	0	NT	NT	NT	NT	NT	NT	NT		NT	NT	NT	NT	NT	NT	NT	NT	NT
Bacteria	Actinobacteria	Coriobacteriia	Eggerthellales	Eggerthellaceae	Denitrobacterium	3	2		3.22449e-08	7.69231e-08	NT	NT	NT	NT	NT	NT	NT		NT	NT	NT	NT	NT	NT	NT	NT	NT
Bacteria	Bacteroidetes	Bacteroidia	Bacteroidales	Bacteroidales unclassified	Bacteroidales unclassified	6	0		1.63878e-06	0	NT	NT	NT	NT	NT	NT	NT		NT	NT	NT	NT	NT	NT	NT	NT	NT
Bacteria	Bacteroidetes	Bacteroidia	Bacteroidales	Dysgonamonadaceae	Dysgonomonas	1	1		6.12653e-07	5.08547e-08	NT	NT	NT	NT	NT	NT	NT		NT	NT	NT	NT	NT	NT	NT	NT	NT
Bacteria	Bacteroidetes	Bacteroidia	Bacteroidales	Muribaculaceae	Muribaculum	1	1		3.49102e-06	2.04094e-05	NT	NT	NT	NT	NT	NT	NT		NT	NT	NT	NT	NT	NT	NT	NT	NT
Bacteria	Bacteroidetes	Bacteroidia	Bacteroidales	Porphyromonadaceae	Sanguibacteroides	16	1		2.27282e-05	1.39402e-06	NT	NT	NT	NT	NT	NT	NT		NT	NT	NT	NT	NT	NT	NT	NT	NT
Bacteria	Bacteroidetes	Bacteroidia	Bacteroidales	Rikenellaceae	Rikenella	1	0		9.19076e-05	0	NT	NT	NT	NT	NT	NT	NT		NT	NT	NT	NT	NT	NT	NT	NT	NT
Bacteria	Bacteroidetes	Flavobacteriia	Flavobacteriales	Flavobacteriaceae	Weeksella	1	0		3.43047e-05	0	NT	NT	NT	NT	NT	NT	NT		NT	NT	NT	NT	NT	NT	NT	NT	NT
Bacteria	Candidatus Melainabacteria	Candidatus Melainabacteria unclassified	Candidatus Gastranaerophilales	Candidatus Gastranaerophilales unclassified	Candidatus Gastranaerophilales unclassified	11	2		2.50322e-05	3.99103e-06	NT	NT	NT	NT	NT	NT	NT		NT	NT	NT	NT	NT	NT	NT	NT	NT
Bacteria	Cyanobacteria	Cyanobacteria unclassified	Oscillatoriales	Microcoleaceae	Arthrospira	1	0		7.78776e-07	0	NT	NT	NT	NT	NT	NT	NT		NT	NT	NT	NT	NT	NT	NT	NT	NT
Bacteria	Firmicutes	Bacilli	Bacillales	Bacillaceae	Bacillus	1	2		4.36327e-07	6.00855e-07	NT	NT	NT	NT	NT	NT	NT		NT	NT	NT	NT	NT	NT	NT	NT	NT
Bacteria	Firmicutes	Bacilli	Bacillales	Listeriaceae	Brochothrix	2	0		4.03673e-07	0	NT	NT	NT	NT	NT	NT	NT		NT	NT	NT	NT	NT	NT	NT	NT	NT
Bacteria	Firmicutes	Bacilli	Bacillales	Staphylococcaceae	Macrococcus	2	0		2.02041e-08	0	NT	NT	NT	NT	NT	NT	NT		NT	NT	NT	NT	NT	NT	NT	NT	NT
Bacteria	Firmicutes	Bacilli	Bacillales	Staphylococcaceae	Staphylococcus	10	3		9.64578e-05	7.16239e-07	NT	NT	NT	NT	NT	NT	NT		NT	NT	NT	NT	NT	NT	NT	NT	NT
Bacteria	Firmicutes	Bacilli	Lactobacillales	Aerococcaceae	Abiotrophia	1	0		3.89796e-08	0	NT	NT	NT	NT	NT	NT	NT		NT	NT	NT	NT	NT	NT	NT	NT	NT
Bacteria	Firmicutes	Bacilli	Lactobacillales	Aerococcaceae	Facklamia	1	0		7.94447e-05	0	NT	NT	NT	NT	NT	NT	NT		NT	NT	NT	NT	NT	NT	NT	NT	NT
Bacteria	Firmicutes	Bacilli	Lactobacillales	Aerococcaceae	Globicatella	1	0		2.73735e-06	0	NT	NT	NT	NT	NT	NT	NT		NT	NT	NT	NT	NT	NT	NT	NT	NT
Bacteria	Firmicutes	Bacilli	Lactobacillales	Carnobacteriaceae	Granulicatella	0	1		0	2.21795e-07	NT	NT	NT	NT	NT	NT	NT		NT	NT	NT	NT	NT	NT	NT	NT	NT
Bacteria	Firmicutes	Bacilli	Lactobacillales	Carnobacteriaceae	Trichococcus	1	0		5.46245e-06	0	NT	NT	NT	NT	NT	NT	NT		NT	NT	NT	NT	NT	NT	NT	NT	NT
Bacteria	Firmicutes	Bacilli	Lactobacillales	Enterococcaceae	Bavariicoccus	2	0		4.2398e-06	0	NT	NT	NT	NT	NT	NT	NT		NT	NT	NT	NT	NT	NT	NT	NT	NT
Bacteria	Firmicutes	Bacilli	Lactobacillales	Lactobacillaceae	Pediococcus	30	4		0.000782744	3.27436e-06	NT	NT	NT	NT	NT	NT	NT		NT	NT	NT	NT	NT	NT	NT	NT	NT
Bacteria	Firmicutes	Bacilli	Lactobacillales	Lactobacillaceae	Sharpea	2	0		1.02857e-07	0	NT	NT	NT	NT	NT	NT	NT		NT	NT	NT	NT	NT	NT	NT	NT	NT
Bacteria	Firmicutes	Bacilli	Lactobacillales	Leuconostocaceae	Weissella	22	6		0.000108868	0.000337945	NT	NT	NT	NT	NT	NT	NT		NT	NT	NT	NT	NT	NT	NT	NT	NT
Bacteria	Firmicutes	Clostridia	Clostridiales	Clostridiales Family XIII Incertae Sedis	Clostridiales Family XIII Incertae Sedis unclassified	20	8		1.57357e-05	7.90598e-07	NT	NT	NT	NT	NT	NT	NT		NT	NT	NT	NT	NT	NT	NT	NT	NT
Bacteria	Firmicutes	Clostridia	Clostridiales	Eubacteriaceae	Eubacteriaceae unclassified	12	6		4.00143e-06	3.34957e-06	NT	NT	NT	NT	NT	NT	NT		NT	NT	NT	NT	NT	NT	NT	NT	NT
Bacteria	Firmicutes	Clostridia	Clostridiales	Eubacteriaceae	Pseudoramibacter	3	1		3.16694e-06	1.46154e-07	NT	NT	NT	NT	NT	NT	NT		NT	NT	NT	NT	NT	NT	NT	NT	NT
Bacteria	Firmicutes	Clostridia	Clostridiales	Hungateiclostridiaceae	Mageeibacillus	3	0		8.77551e-07	0	NT	NT	NT	NT	NT	NT	NT		NT	NT	NT	NT	NT	NT	NT	NT	NT
Bacteria	Firmicutes	Clostridia	Clostridiales	Lachnospiraceae	Anaerocolumna	1	0		6.32245e-07	0	NT	NT	NT	NT	NT	NT	NT		NT	NT	NT	NT	NT	NT	NT	NT	NT
Bacteria	Firmicutes	Clostridia	Clostridiales	Lachnospiraceae	Anaerosporobacter	0	1		0	4.82906e-08	NT	NT	NT	NT	NT	NT	NT		NT	NT	NT	NT	NT	NT	NT	NT	NT
Bacteria	Firmicutes	Clostridia	Clostridiales	Lachnospiraceae	Butyrivibrio	15	6		0.00195623	0.00167308	NT	NT	NT	NT	NT	NT	NT		NT	NT	NT	NT	NT	NT	NT	NT	NT
Bacteria	Firmicutes	Clostridia	Clostridiales	Lachnospiraceae	Catonella	1	0		1.63265e-07	0	NT	NT	NT	NT	NT	NT	NT		NT	NT	NT	NT	NT	NT	NT	NT	NT
Bacteria	Firmicutes	Clostridia	Clostridiales	Lachnospiraceae	Cellulosilyticum	2	0		6.96939e-07	0	NT	NT	NT	NT	NT	NT	NT		NT	NT	NT	NT	NT	NT	NT	NT	NT
Bacteria	Firmicutes	Clostridia	Clostridiales	Lachnospiraceae	Faecalicatena	23	7		0.000304469	8.89957e-06	NT	NT	NT	NT	NT	NT	NT		NT	NT	NT	NT	NT	NT	NT	NT	NT
Bacteria	Firmicutes	Clostridia	Clostridiales	Lachnospiraceae	Johnsonella	1	0		1.11429e-07	0	NT	NT	NT	NT	NT	NT	NT		NT	NT	NT	NT	NT	NT	NT	NT	NT
Bacteria	Firmicutes	Clostridia	Clostridiales	Lachnospiraceae	Lachnoanaerobaculum	1	0		1.40816e-08	0	NT	NT	NT	NT	NT	NT	NT		NT	NT	NT	NT	NT	NT	NT	NT	NT
Bacteria	Firmicutes	Clostridia	Clostridiales	Lachnospiraceae	Marvinbryantia	13	1		0.000138647	1.20256e-06	NT	NT	NT	NT	NT	NT	NT		NT	NT	NT	NT	NT	NT	NT	NT	NT
Bacteria	Firmicutes	Clostridia	Clostridiales	Lachnospiraceae	Oribacterium	1	0		1.19388e-07	0	NT	NT	NT	NT	NT	NT	NT		NT	NT	NT	NT	NT	NT	NT	NT	NT
Bacteria	Firmicutes	Clostridia	Clostridiales	Lachnospiraceae	Robinsoniella	6	1		1.78306e-06	8.13504e-06	NT	NT	NT	NT	NT	NT	NT		NT	NT	NT	NT	NT	NT	NT	NT	NT
Bacteria	Firmicutes	Clostridia	Clostridiales	Lachnospiraceae	Shuttleworthia	1	0		1.04347e-06	0	NT	NT	NT	NT	NT	NT	NT		NT	NT	NT	NT	NT	NT	NT	NT	NT
Bacteria	Firmicutes	Clostridia	Clostridiales	Lachnospiraceae	Stomatobaculum	1	0		1.61735e-06	0	NT	NT	NT	NT	NT	NT	NT		NT	NT	NT	NT	NT	NT	NT	NT	NT
Bacteria	Firmicutes	Clostridia	Clostridiales	Peptococcaceae	Peptococcus	20	1		5.16937e-05	1.63038e-05	NT	NT	NT	NT	NT	NT	NT		NT	NT	NT	NT	NT	NT	NT	NT	NT
Bacteria	Firmicutes	Clostridia	Clostridiales	Peptostreptococcaceae	Clostridioides	12	2		2.35141e-05	4.24359e-07	NT	NT	NT	NT	NT	NT	NT		NT	NT	NT	NT	NT	NT	NT	NT	NT
Bacteria	Firmicutes	Clostridia	Clostridiales	Peptostreptococcaceae	Paraclostridium	1	0		1.2449e-08	0	NT	NT	NT	NT	NT	NT	NT		NT	NT	NT	NT	NT	NT	NT	NT	NT
Bacteria	Firmicutes	Clostridia	Clostridiales	Peptostreptococcaceae	Peptostreptococcaceae unclassified	5	4		2.47163e-06	6.18632e-06	NT	NT	NT	NT	NT	NT	NT		NT	NT	NT	NT	NT	NT	NT	NT	NT
Bacteria	Firmicutes	Clostridia	Clostridiales	Peptostreptococcaceae	Peptostreptococcus	12	5		2.28002e-05	3.2235e-06	NT	NT	NT	NT	NT	NT	NT		NT	NT	NT	NT	NT	NT	NT	NT	NT
Bacteria	Firmicutes	Clostridia	Clostridiales	Peptostreptococcaceae	Terrisporobacter	7	0		6.12898e-06	0	NT	NT	NT	NT	NT	NT	NT		NT	NT	NT	NT	NT	NT	NT	NT	NT
Bacteria	Firmicutes	Clostridia	Clostridiales	Ruminococcaceae	Anaerofilum	12	5		5.04306e-06	2.1038e-05	NT	NT	NT	NT	NT	NT	NT		NT	NT	NT	NT	NT	NT	NT	NT	NT
Bacteria	Firmicutes	Clostridia	Clostridiales	Ruminococcaceae	Subdoligranulum	1	0		1.21429e-07	0	NT	NT	NT	NT	NT	NT	NT		NT	NT	NT	NT	NT	NT	NT	NT	NT
Bacteria	Firmicutes	Erysipelotrichia	Erysipelotrichales	Erysipelotrichaceae	Erysipelothrix	13	3		3.91773e-05	8.07265e-07	NT	NT	NT	NT	NT	NT	NT		NT	NT	NT	NT	NT	NT	NT	NT	NT
Bacteria	Firmicutes	Erysipelotrichia	Erysipelotrichales	Erysipelotrichaceae	Faecalicoccus	19	3		0.000528446	1.15274e-05	NT	NT	NT	NT	NT	NT	NT		NT	NT	NT	NT	NT	NT	NT	NT	NT
Bacteria	Firmicutes	Erysipelotrichia	Erysipelotrichales	Erysipelotrichaceae	Massiliomicrobiota	20	8		1.15167e-05	6.8094e-06	NT	NT	NT	NT	NT	NT	NT		NT	NT	NT	NT	NT	NT	NT	NT	NT
Bacteria	Firmicutes	Erysipelotrichia	Erysipelotrichales	Erysipelotrichaceae	Solobacterium	10	0		1.84457e-05	0	NT	NT	NT	NT	NT	NT	NT		NT	NT	NT	NT	NT	NT	NT	NT	NT
Bacteria	Firmicutes	Negativicutes	Selenomonadales	Selenomonadaceae	Megamonas	23	8		8.53622e-05	0.000207339	NT	NT	NT	NT	NT	NT	NT		NT	NT	NT	NT	NT	NT	NT	NT	NT
Bacteria	Firmicutes	Negativicutes	Selenomonadales	Selenomonadaceae	Mitsuokella	2	1		6.58673e-06	4.16538e-06	NT	NT	NT	NT	NT	NT	NT		NT	NT	NT	NT	NT	NT	NT	NT	NT
Bacteria	Firmicutes	Negativicutes	Veillonellales	Veillonellaceae	Anaeroglobus	10	3		0.000140984	0.000265787	NT	NT	NT	NT	NT	NT	NT		NT	NT	NT	NT	NT	NT	NT	NT	NT
Bacteria	Firmicutes	Negativicutes	Veillonellales	Veillonellaceae	Negativicoccus	1	0		1.25184e-06	0	NT	NT	NT	NT	NT	NT	NT		NT	NT	NT	NT	NT	NT	NT	NT	NT
Bacteria	Firmicutes	Tissierellia	Tissierellales	Peptoniphilaceae	Anaerococcus	8	0		5.79882e-05	0	NT	NT	NT	NT	NT	NT	NT		NT	NT	NT	NT	NT	NT	NT	NT	NT
Bacteria	Firmicutes	Tissierellia	Tissierellales	Peptoniphilaceae	Finegoldia	14	0		4.91735e-05	0	NT	NT	NT	NT	NT	NT	NT		NT	NT	NT	NT	NT	NT	NT	NT	NT
Bacteria	Firmicutes	Tissierellia	Tissierellales	Peptoniphilaceae	Parvimonas	5	1		9.33776e-06	4.06838e-07	NT	NT	NT	NT	NT	NT	NT		NT	NT	NT	NT	NT	NT	NT	NT	NT
Bacteria	Firmicutes	Tissierellia	Tissierellales	Peptoniphilaceae	Peptoniphilus	13	2		2.42745e-05	2.68205e-06	NT	NT	NT	NT	NT	NT	NT		NT	NT	NT	NT	NT	NT	NT	NT	NT
Bacteria	Firmicutes	Tissierellia	Tissierellia unclassified	Tissierellia unclassified	Tissierellia unclassified	1	0		1.59816e-06	0	NT	NT	NT	NT	NT	NT	NT		NT	NT	NT	NT	NT	NT	NT	NT	NT
Bacteria	Fusobacteria	Fusobacteriia	Fusobacteriales	Fusobacteriaceae	Cetobacterium	2	0		4.16163e-06	0	NT	NT	NT	NT	NT	NT	NT		NT	NT	NT	NT	NT	NT	NT	NT	NT
Bacteria	Fusobacteria	Fusobacteriia	Fusobacteriales	Leptotrichiaceae	Sneathia	1	0		1.34082e-07	0	NT	NT	NT	NT	NT	NT	NT		NT	NT	NT	NT	NT	NT	NT	NT	NT
Bacteria	Lentisphaerae	Lentisphaeria	Victivallales	Victivallaceae	Victivallis	27	5		9.32218e-05	1.2015e-05	NT	NT	NT	NT	NT	NT	NT		NT	NT	NT	NT	NT	NT	NT	NT	NT
Bacteria	Proteobacteria	Betaproteobacteria	Burkholderiales	Alcaligenaceae	Kerstersia	1	0		1.91837e-08	0	NT	NT	NT	NT	NT	NT	NT		NT	NT	NT	NT	NT	NT	NT	NT	NT
Bacteria	Proteobacteria	Betaproteobacteria	Burkholderiales	Alcaligenaceae	Oligella	1	1		0.000481583	7.60684e-08	NT	NT	NT	NT	NT	NT	NT		NT	NT	NT	NT	NT	NT	NT	NT	NT
Bacteria	Proteobacteria	Betaproteobacteria	Burkholderiales	Burkholderiaceae	Lautropia	0	1		0	2.03846e-07	NT	NT	NT	NT	NT	NT	NT		NT	NT	NT	NT	NT	NT	NT	NT	NT
Bacteria	Proteobacteria	Betaproteobacteria	Burkholderiales	Comamonadaceae	Comamonas	5	1		4.88516e-05	2.35043e-07	NT	NT	NT	NT	NT	NT	NT		NT	NT	NT	NT	NT	NT	NT	NT	NT
Bacteria	Proteobacteria	Betaproteobacteria	Burkholderiales	Comamonadaceae	Delftia	1	0		3.99408e-06	0	NT	NT	NT	NT	NT	NT	NT		NT	NT	NT	NT	NT	NT	NT	NT	NT
Bacteria	Proteobacteria	Betaproteobacteria	Neisseriales	Neisseriaceae	Neisseria	1	0		3.63265e-08	0	NT	NT	NT	NT	NT	NT	NT		NT	NT	NT	NT	NT	NT	NT	NT	NT
Bacteria	Proteobacteria	Deltaproteobacteria	Desulfobacterales	Desulfobulbaceae	Desulfobulbus	1	0		5.2449e-08	0	NT	NT	NT	NT	NT	NT	NT		NT	NT	NT	NT	NT	NT	NT	NT	NT
Bacteria	Proteobacteria	Deltaproteobacteria	Desulfovibrionales	Desulfovibrionaceae	Desulfovibrionaceae unclassified	18	6		7.08492e-05	2.71637e-05	NT	NT	NT	NT	NT	NT	NT		NT	NT	NT	NT	NT	NT	NT	NT	NT
Bacteria	Proteobacteria	Epsilonproteobacteria	Campylobacterales	Campylobacteraceae	Campylobacter	22	9		4.94831e-05	2.31816e-05	NT	NT	NT	NT	NT	NT	NT		NT	NT	NT	NT	NT	NT	NT	NT	NT
Bacteria	Proteobacteria	Gammaproteobacteria	Aeromonadales	Aeromonadaceae	Aeromonas	1	1		5.70347e-06	2.75774e-05	NT	NT	NT	NT	NT	NT	NT		NT	NT	NT	NT	NT	NT	NT	NT	NT
Bacteria	Proteobacteria	Gammaproteobacteria	Aeromonadales	Succinivibrionaceae	Anaerobiospirillum	2	1		3.48857e-06	1.76923e-07	NT	NT	NT	NT	NT	NT	NT		NT	NT	NT	NT	NT	NT	NT	NT	NT
Bacteria	Proteobacteria	Gammaproteobacteria	Aeromonadales	Succinivibrionaceae	Succinatimonas	3	1		3.3451e-06	2.0141e-06	NT	NT	NT	NT	NT	NT	NT		NT	NT	NT	NT	NT	NT	NT	NT	NT
Bacteria	Proteobacteria	Gammaproteobacteria	Enterobacterales	Enterobacteriaceae	Cronobacter	1	0		4.16796e-06	0	NT	NT	NT	NT	NT	NT	NT		NT	NT	NT	NT	NT	NT	NT	NT	NT
Bacteria	Proteobacteria	Gammaproteobacteria	Enterobacterales	Enterobacteriaceae	Enterobacter	16	7		0.00053916	0.000433459	NT	NT	NT	NT	NT	NT	NT		NT	NT	NT	NT	NT	NT	NT	NT	NT
Bacteria	Proteobacteria	Gammaproteobacteria	Enterobacterales	Enterobacteriaceae	Kluyvera	5	3		4.36408e-05	2.29359e-06	NT	NT	NT	NT	NT	NT	NT		NT	NT	NT	NT	NT	NT	NT	NT	NT
Bacteria	Proteobacteria	Gammaproteobacteria	Enterobacterales	Enterobacteriaceae	Kosakonia	1	0		1.03859e-05	0	NT	NT	NT	NT	NT	NT	NT		NT	NT	NT	NT	NT	NT	NT	NT	NT
Bacteria	Proteobacteria	Gammaproteobacteria	Enterobacterales	Enterobacteriaceae	Leclercia	3	0		5.59429e-06	0	NT	NT	NT	NT	NT	NT	NT		NT	NT	NT	NT	NT	NT	NT	NT	NT
Bacteria	Proteobacteria	Gammaproteobacteria	Enterobacterales	Enterobacteriaceae	Pluralibacter	0	1		0	1.47667e-05	NT	NT	NT	NT	NT	NT	NT		NT	NT	NT	NT	NT	NT	NT	NT	NT
Bacteria	Proteobacteria	Gammaproteobacteria	Enterobacterales	Enterobacteriaceae	Pseudocitrobacter	1	0		4.93673e-07	0	NT	NT	NT	NT	NT	NT	NT		NT	NT	NT	NT	NT	NT	NT	NT	NT
Bacteria	Proteobacteria	Gammaproteobacteria	Enterobacterales	Enterobacteriaceae	Raoultella	7	2		1.64245e-06	0.000147062	NT	NT	NT	NT	NT	NT	NT		NT	NT	NT	NT	NT	NT	NT	NT	NT
Bacteria	Proteobacteria	Gammaproteobacteria	Enterobacterales	Hafniaceae	Hafnia	5	2		7.41143e-06	2.15004e-05	NT	NT	NT	NT	NT	NT	NT		NT	NT	NT	NT	NT	NT	NT	NT	NT
Bacteria	Proteobacteria	Gammaproteobacteria	Enterobacterales	Morganellaceae	Morganella	15	1		9.21402e-05	2.25128e-06	NT	NT	NT	NT	NT	NT	NT		NT	NT	NT	NT	NT	NT	NT	NT	NT
Bacteria	Proteobacteria	Gammaproteobacteria	Enterobacterales	Morganellaceae	Proteus	14	4		2.01884e-05	2.47671e-05	NT	NT	NT	NT	NT	NT	NT		NT	NT	NT	NT	NT	NT	NT	NT	NT
Bacteria	Proteobacteria	Gammaproteobacteria	Enterobacterales	Morganellaceae	Providencia	1	0		5.98367e-07	0	NT	NT	NT	NT	NT	NT	NT		NT	NT	NT	NT	NT	NT	NT	NT	NT
Bacteria	Proteobacteria	Gammaproteobacteria	Enterobacterales	Yersiniaceae	Serratia	2	0		1.22061e-06	0	NT	NT	NT	NT	NT	NT	NT		NT	NT	NT	NT	NT	NT	NT	NT	NT
Bacteria	Proteobacteria	Gammaproteobacteria	Pasteurellales	Pasteurellaceae	Aggregatibacter	2	1		3.32837e-06	3.52991e-07	NT	NT	NT	NT	NT	NT	NT		NT	NT	NT	NT	NT	NT	NT	NT	NT
Bacteria	Proteobacteria	Gammaproteobacteria	Pseudomonadales	Pseudomonadaceae	Pseudomonas	23	5		5.6928e-05	0.00053913	NT	NT	NT	NT	NT	NT	NT		NT	NT	NT	NT	NT	NT	NT	NT	NT
Bacteria	Proteobacteria	Gammaproteobacteria	Xanthomonadales	Xanthomonadaceae	Stenotrophomonas	1	0		6.66735e-07	0	NT	NT	NT	NT	NT	NT	NT		NT	NT	NT	NT	NT	NT	NT	NT	NT
Bacteria	Proteobacteria	Gammaproteobacteria	Xanthomonadales	Xanthomonadaceae	Xanthomonadaceae unclassified	1	0		8.05714e-07	0	NT	NT	NT	NT	NT	NT	NT		NT	NT	NT	NT	NT	NT	NT	NT	NT
Bacteria	Synergistetes	Synergistia	Synergistales	Synergistaceae	Fretibacterium	9	1		3.64082e-07	4.44444e-08	NT	NT	NT	NT	NT	NT	NT		NT	NT	NT	NT	NT	NT	NT	NT	NT
Bacteria	Synergistetes	Synergistia	Synergistales	Synergistaceae	Pyramidobacter	11	3		0.000295195	4.59303e-05	NT	NT	NT	NT	NT	NT	NT		NT	NT	NT	NT	NT	NT	NT	NT	NT
Eukaryota	Ascomycota	Saccharomycetes	Saccharomycetales	Debaryomycetaceae	Candida	2	1		1.98922e-05	3.06214e-05	NT	NT	NT	NT	NT	NT	NT		NT	NT	NT	NT	NT	NT	NT	NT	NT
Eukaryota	Ascomycota	Saccharomycetes	Saccharomycetales	Saccharomycetaceae	Saccharomyces	5	3		1.25286e-06	1.78889e-06	NT	NT	NT	NT	NT	NT	NT		NT	NT	NT	NT	NT	NT	NT	NT	NT
Eukaryota	Eukaryota unclassified	Eukaryota unclassified	Eukaryota unclassified	Eukaryota unclassified	Blastocystis	0	1		0	4.08034e-06	NT	NT	NT	NT	NT	NT	NT		NT	NT	NT	NT	NT	NT	NT	NT	NT
UNKNOWN						490	233												1.20795e+07	1.30659e+07	-0.0808058	0.0781873	0.301374	0.485413	0.922373	0.79132	1.07513

## Sheet: Supplementary Data 3
Supplementary Data 3. Species-level MWAS adjusted for age and sex. Analysis included 490 PD and 234 NHC. 84 species identified in MWAS were retested for association with PD using MaAsLin2 with age, sex, total sequence count, and stool collection method in the model. The results show the evidence for association with PD (case status) remains significant for all 84 species at 4E-8<FDR<0.1. Total nu…
Variable	Species	Beta	SE	P	FDR	FC	FC lower	FC upper
Case status	Acidaminococcus intestini	0.888797	0.51464	0.0845929	0.0866562	1.85163	0.920253	3.72565
Total sequence count (standardized)	Acidaminococcus intestini	-0.0234971	0.228759	0.918218	0.986264	-	-	-
Stool collection method	Acidaminococcus intestini	4.92654	2.75059	0.0737006	0.923616	30.4114	0.724666	1276.25
Sex	Acidaminococcus intestini	2.03162	0.487284	3.42903e-05	0.000576077	4.08864	2.10898	7.92657
Age (standardized)	Acidaminococcus intestini	-0.228656	0.233811	0.328428	0.467592	-	-	-
Case status	Actinomyces naeslundii	0.452524	0.179192	0.0117719	0.0159491	1.36843	1.07275	1.74562
Total sequence count (standardized)	Actinomyces naeslundii	0.0460198	0.0796512	0.563603	0.789044	-	-	-
Stool collection method	Actinomyces naeslundii	-0.769703	0.957722	0.421847	0.923616	0.586538	0.15967	2.15462
Sex	Actinomyces naeslundii	-0.041136	0.169666	0.808499	0.905519	0.971889	0.77181	1.22384
Age (standardized)	Actinomyces naeslundii	0.181184	0.0814101	0.0263523	0.0878625	-	-	-
Case status	Actinomyces oris	1.84974	0.292722	4.61597e-10	3.87741e-08	3.60435	2.42167	5.36461
Total sequence count (standardized)	Actinomyces oris	0.263027	0.130116	0.0436001	0.256613	-	-	-
Stool collection method	Actinomyces oris	0.943014	1.5645	0.546862	0.923616	1.92254	0.229503	16.1051
Sex	Actinomyces oris	-0.551911	0.277162	0.0468271	0.145684	0.682116	0.468088	0.994006
Age (standardized)	Actinomyces oris	0.484306	0.132989	0.000290319	0.00812892	-	-	-
Case status	Actinomyces sp HPA0247	0.942967	0.249412	0.00016935	0.000834897	1.92248	1.36995	2.69786
Total sequence count (standardized)	Actinomyces sp HPA0247	0.161315	0.110865	0.146089	0.423155	-	-	-
Stool collection method	Actinomyces sp HPA0247	0.901162	1.33303	0.499242	0.923616	1.86757	0.305326	11.4232
Sex	Actinomyces sp HPA0247	-0.496624	0.236155	0.0358165	0.125358	0.708763	0.51424	0.97687
Age (standardized)	Actinomyces sp HPA0247	0.168668	0.113313	0.137054	0.255834	-	-	-
Case status	Actinomyces sp ICM47	-0.757261	0.279531	0.00690866	0.011379	0.591619	0.404681	0.864909
Total sequence count (standardized)	Actinomyces sp ICM47	0.257412	0.124253	0.0386515	0.249748	-	-	-
Stool collection method	Actinomyces sp ICM47	-0.977914	1.49401	0.512962	0.923616	0.507713	0.0667002	3.86465
Sex	Actinomyces sp ICM47	0.334652	0.264672	0.206496	0.481825	1.26107	0.880194	1.80677
Age (standardized)	Actinomyces sp ICM47	-0.302905	0.126996	0.0173307	0.0672476	-	-	-
Case status	Actinomyces sp oral taxon 448	0.552939	0.16408	0.00079209	0.00237627	1.46707	1.17393	1.83342
Total sequence count (standardized)	Actinomyces sp oral taxon 448	0.0693891	0.0729343	0.341726	0.585816	-	-	-
Stool collection method	Actinomyces sp oral taxon 448	-0.544387	0.876958	0.53495	0.923616	0.685683	0.208306	2.25707
Sex	Actinomyces sp oral taxon 448	-0.0621887	0.155359	0.689061	0.851193	0.95781	0.775559	1.18289
Age (standardized)	Actinomyces sp oral taxon 448	0.0748348	0.0745448	0.31577	0.457322	-	-	-
Case status	Alistipes finegoldii	0.868775	0.449668	0.0537484	0.0578829	1.82611	0.991321	3.36388
Total sequence count (standardized)	Alistipes finegoldii	0.450939	0.199879	0.0243671	0.204684	-	-	-
Stool collection method	Alistipes finegoldii	1.91932	2.40334	0.424783	0.923616	3.78244	0.144464	99.0341
Sex	Alistipes finegoldii	0.331822	0.425766	0.436028	0.732527	1.2586	0.705795	2.24439
Age (standardized)	Alistipes finegoldii	0.374657	0.204293	0.0670794	0.152024	-	-	-
Case status	Alistipes indistinctus	0.831853	0.418183	0.0470573	0.0513352	1.77997	1.0085	3.14158
Total sequence count (standardized)	Alistipes indistinctus	0.392544	0.185884	0.0350507	0.245355	-	-	-
Stool collection method	Alistipes indistinctus	-2.107	2.23505	0.346149	0.923616	0.23213	0.0111431	4.83566
Sex	Alistipes indistinctus	1.02317	0.395954	0.00996046	0.0557786	2.03239	1.18682	3.48038
Age (standardized)	Alistipes indistinctus	0.46106	0.189988	0.0154787	0.0672476	-	-	-
Case status	Anaerostipes hadrus	-1.95002	0.451494	1.7877e-05	0.000136515	0.258813	0.140151	0.477943
Total sequence count (standardized)	Anaerostipes hadrus	0.0251711	0.200691	0.900224	0.982063	-	-	-
Stool collection method	Anaerostipes hadrus	0.837453	2.41309	0.728659	0.9782	1.78689	0.0673484	47.4099
Sex	Anaerostipes hadrus	1.28422	0.427495	0.00275677	0.0210517	2.4355	1.36257	4.35329
Age (standardized)	Anaerostipes hadrus	-0.31699	0.205122	0.122697	0.23424	-	-	-
Case status	Bacteroides faecis CAG 32	0.431668	0.245776	0.0794553	0.082872	1.34879	0.965901	1.88347
Total sequence count (standardized)	Bacteroides faecis CAG 32	0.0222754	0.109248	0.838492	0.96484	-	-	-
Stool collection method	Bacteroides faecis CAG 32	2.58404	1.3136	0.0495507	0.832452	5.99615	1.00653	35.7206
Sex	Bacteroides faecis CAG 32	0.478465	0.232712	0.0401394	0.129681	1.39326	1.01561	1.91133
Age (standardized)	Bacteroides faecis CAG 32	-0.0244768	0.111661	0.826551	0.878865	-	-	-
Case status	Bifidobacterium bifidum	1.18377	0.495943	0.0172489	0.0219531	2.27169	1.15807	4.45621
Total sequence count (standardized)	Bifidobacterium bifidum	0.226356	0.220449	0.304862	0.555899	-	-	-
Stool collection method	Bifidobacterium bifidum	-0.91924	2.65066	0.728846	0.9782	0.528787	0.0144325	19.3741
Sex	Bifidobacterium bifidum	0.26362	0.469581	0.574704	0.846932	1.20049	0.634302	2.27206
Age (standardized)	Bifidobacterium bifidum	0.115514	0.225316	0.608336	0.681336	-	-	-
Case status	Bifidobacterium breve	0.735026	0.284951	0.0100926	0.0142747	1.66443	1.13016	2.45127
Total sequence count (standardized)	Bifidobacterium breve	0.292656	0.126662	0.0211412	0.204684	-	-	-
Stool collection method	Bifidobacterium breve	0.240778	1.52297	0.874425	0.9782	1.18163	0.149245	9.35544
Sex	Bifidobacterium breve	-0.134058	0.269804	0.619433	0.851193	0.911265	0.631619	1.31472
Age (standardized)	Bifidobacterium breve	-0.0737197	0.129459	0.569232	0.673457	-	-	-
Case status	Bifidobacterium dentium	2.11832	0.361659	7.16536e-09	2.0063e-07	4.34188	2.65639	7.09682
Total sequence count (standardized)	Bifidobacterium dentium	0.215259	0.160759	0.180988	0.454212	-	-	-
Stool collection method	Bifidobacterium dentium	1.65116	1.93296	0.39327	0.923616	3.14086	0.227284	43.4039
Sex	Bifidobacterium dentium	-0.671201	0.342435	0.0503725	0.151118	0.627984	0.394371	0.99998
Age (standardized)	Bifidobacterium dentium	0.412969	0.164309	0.0121761	0.0654783	-	-	-
Case status	Bifidobacterium gallinarum	0.330409	0.119234	0.00573111	0.0100294	1.25737	1.06933	1.47847
Total sequence count (standardized)	Bifidobacterium gallinarum	0.0742652	0.0529997	0.161575	0.443919	-	-	-
Stool collection method	Bifidobacterium gallinarum	-0.358159	0.637266	0.574275	0.923616	0.78016	0.328235	1.85431
Sex	Bifidobacterium gallinarum	0.081089	0.112896	0.472827	0.754826	1.05782	0.907402	1.23316
Age (standardized)	Bifidobacterium gallinarum	-0.0685902	0.0541701	0.205852	0.36024	-	-	-
Case status	Bifidobacterium longum	1.61799	0.471236	0.000630011	0.00203542	3.06948	1.61818	5.82241
Total sequence count (standardized)	Bifidobacterium longum	-0.236997	0.209466	0.258249	0.516499	-	-	-
Stool collection method	Bifidobacterium longum	1.97331	2.51861	0.433595	0.923616	3.92669	0.128234	120.241
Sex	Bifidobacterium longum	-0.924437	0.446187	0.038635	0.129681	0.526886	0.287381	0.965996
Age (standardized)	Bifidobacterium longum	-0.264527	0.214091	0.217018	0.368902	-	-	-
Case status	Bifidobacterium pullorum	0.585627	0.201797	0.00382067	0.00764135	1.50069	1.14085	1.97404
Total sequence count (standardized)	Bifidobacterium pullorum	0.107856	0.0896994	0.229598	0.470396	-	-	-
Stool collection method	Bifidobacterium pullorum	-0.726487	1.07854	0.500793	0.923616	0.604374	0.13962	2.61616
Sex	Bifidobacterium pullorum	0.0508749	0.19107	0.790113	0.905519	1.03589	0.799061	1.34292
Age (standardized)	Bifidobacterium pullorum	-0.0832302	0.0916801	0.364271	0.497679	-	-	-
Case status	Bifidobacterium saeculare	0.302468	0.124752	0.0155735	0.0201257	1.23325	1.04099	1.46103
Total sequence count (standardized)	Bifidobacterium saeculare	0.0189603	0.0554529	0.732513	0.891755	-	-	-
Stool collection method	Bifidobacterium saeculare	-0.315625	0.666762	0.636093	0.964876	0.803503	0.324777	1.98788
Sex	Bifidobacterium saeculare	0.118077	0.118121	0.317829	0.651162	1.08529	0.924381	1.2742
Age (standardized)	Bifidobacterium saeculare	0.00431881	0.0566774	0.939281	0.962191	-	-	-
Case status	Blautia hansenii	-0.942027	0.329705	0.00439783	0.00803082	0.520501	0.332575	0.814617
Total sequence count (standardized)	Blautia hansenii	-0.187085	0.146555	0.202173	0.466272	-	-	-
Stool collection method	Blautia hansenii	-1.81054	1.76217	0.304554	0.923616	0.285084	0.0260172	3.12381
Sex	Blautia hansenii	0.135361	0.312179	0.664709	0.851193	1.09837	0.718714	1.67857
Age (standardized)	Blautia hansenii	-0.0804196	0.149791	0.591518	0.680651	-	-	-
Case status	Blautia wexlerae	-1.91344	0.397697	1.82834e-06	1.70645e-05	0.265459	0.15465	0.455665
Total sequence count (standardized)	Blautia wexlerae	-0.145296	0.176778	0.411398	0.652027	-	-	-
Stool collection method	Blautia wexlerae	-2.22015	2.12556	0.296605	0.923616	0.214618	0.0119549	3.85292
Sex	Blautia wexlerae	-0.0756898	0.376557	0.840752	0.929252	0.948888	0.568905	1.58267
Age (standardized)	Blautia wexlerae	0.0301174	0.180681	0.867662	0.911046	-	-	-
Case status	Butyricicoccus pullicaecorum	-0.371951	0.157533	0.0184872	0.0225866	0.772737	0.623856	0.957148
Total sequence count (standardized)	Butyricicoccus pullicaecorum	0.0131348	0.070024	0.851262	0.966297	-	-	-
Stool collection method	Butyricicoccus pullicaecorum	-0.477093	0.841965	0.571135	0.923616	0.718424	0.228879	2.25505
Sex	Butyricicoccus pullicaecorum	-0.0604894	0.149159	0.685205	0.851193	0.958939	0.78304	1.17435
Age (standardized)	Butyricicoccus pullicaecorum	0.00178929	0.0715703	0.980062	0.99187	-	-	-
Case status	Candidatus Methanomassiliicoccus intestinalis	0.420779	0.162275	0.0097082	0.0140601	1.33865	1.0738	1.66883
Total sequence count (standardized)	Candidatus Methanomassiliicoccus intestinalis	-0.00339533	0.0721319	0.96247	0.988069	-	-	-
Stool collection method	Candidatus Methanomassiliicoccus intestinalis	0.841161	0.86731	0.332448	0.923616	1.79149	0.551424	5.82028
Sex	Candidatus Methanomassiliicoccus intestinalis	-0.0631465	0.153649	0.681211	0.851193	0.957174	0.776846	1.17936
Age (standardized)	Candidatus Methanomassiliicoccus intestinalis	0.0790675	0.0737247	0.283869	0.440288	-	-	-
Case status	Christensenella minuta	0.573782	0.213234	0.00729254	0.0117802	1.48842	1.11407	1.98855
Total sequence count (standardized)	Christensenella minuta	0.130893	0.0947831	0.167717	0.443919	-	-	-
Stool collection method	Christensenella minuta	-0.939808	1.13967	0.409853	0.923616	0.521302	0.110832	2.45197
Sex	Christensenella minuta	-0.178422	0.201899	0.377143	0.704	0.883669	0.671684	1.16256
Age (standardized)	Christensenella minuta	0.127483	0.0968761	0.188616	0.3371	-	-	-
Case status	Cloacibacillus evryensis	0.640389	0.238995	0.00754189	0.0119532	1.55875	1.12659	2.15669
Total sequence count (standardized)	Cloacibacillus evryensis	0.113553	0.106234	0.285476	0.544999	-	-	-
Stool collection method	Cloacibacillus evryensis	-1.22872	1.27735	0.336409	0.923616	0.426696	0.0752415	2.4198
Sex	Cloacibacillus evryensis	0.218551	0.226291	0.33447	0.653383	1.16356	0.855608	1.58236
Age (standardized)	Cloacibacillus evryensis	0.115967	0.10858	0.285865	0.440288	-	-	-
Case status	Clostridium hylemonae	0.289433	0.108851	0.00801235	0.012237	1.22216	1.05415	1.41694
Total sequence count (standardized)	Clostridium hylemonae	0.0171003	0.0483846	0.723873	0.891755	-	-	-
Stool collection method	Clostridium hylemonae	-0.269567	0.581773	0.643251	0.964876	0.829568	0.376353	1.82856
Sex	Clostridium hylemonae	-0.0136781	0.103065	0.894457	0.948621	0.990564	0.861137	1.13944
Age (standardized)	Clostridium hylemonae	0.0340433	0.049453	0.491426	0.616413	-	-	-
Case status	Clostridium innocuum	1.3409	0.359836	0.000209483	0.000868561	2.53309	1.55361	4.1301
Total sequence count (standardized)	Clostridium innocuum	0.137185	0.159948	0.391354	0.645122	-	-	-
Stool collection method	Clostridium innocuum	-0.310695	1.92321	0.871705	0.9782	0.806253	0.0591212	10.9951
Sex	Clostridium innocuum	-1.63098	0.340708	2.056e-06	0.000172704	0.322868	0.203236	0.512919
Age (standardized)	Clostridium innocuum	0.549988	0.16348	0.000808302	0.0135795	-	-	-
Case status	Clostridium leptum	1.82516	0.335627	7.38971e-08	1.55184e-06	3.54347	2.24596	5.59056
Total sequence count (standardized)	Clostridium leptum	0.235804	0.149187	0.114412	0.384425	-	-	-
Stool collection method	Clostridium leptum	-1.60983	1.79382	0.36979	0.923616	0.327638	0.0286422	3.74784
Sex	Clostridium leptum	-0.353631	0.317786	0.266169	0.562608	0.782612	0.508214	1.20516
Age (standardized)	Clostridium leptum	0.316409	0.152482	0.0383363	0.107342	-	-	-
Case status	Clostridium sp CAG 299	-1.13378	0.304852	0.000215521	0.000868561	0.455721	0.301183	0.689553
Total sequence count (standardized)	Clostridium sp CAG 299	0.0912877	0.135508	0.500737	0.726912	-	-	-
Stool collection method	Clostridium sp CAG 299	0.540029	1.62934	0.740408	0.9782	1.454	0.158937	13.3017
Sex	Clostridium sp CAG 299	0.320039	0.288648	0.267908	0.562608	1.24836	0.8434	1.84777
Age (standardized)	Clostridium sp CAG 299	-0.306533	0.1385	0.0271955	0.0878625	-	-	-
Case status	Clostridium sp CAG 58	-1.15731	0.400977	0.0040158	0.00784482	0.448346	0.260034	0.773032
Total sequence count (standardized)	Clostridium sp CAG 58	0.356558	0.178235	0.0458238	0.256613	-	-	-
Stool collection method	Clostridium sp CAG 58	-0.823771	2.14309	0.700808	0.9782	0.564963	0.0307295	10.3869
Sex	Clostridium sp CAG 58	1.08152	0.379663	0.00451618	0.0291815	2.11627	1.26347	3.5447
Age (standardized)	Clostridium sp CAG 58	-0.303549	0.182171	0.0960936	0.192187	-	-	-
Case status	Collinsella massiliensis	0.644052	0.241327	0.00778429	0.0121089	1.56271	1.12588	2.16903
Total sequence count (standardized)	Collinsella massiliensis	0.00477011	0.107271	0.964544	0.988069	-	-	-
Stool collection method	Collinsella massiliensis	1.95992	1.28982	0.129069	0.923616	3.8904	0.674494	22.4393
Sex	Collinsella massiliensis	0.516777	0.228499	0.0240196	0.0972599	1.43075	1.04893	1.95157
Age (standardized)	Collinsella massiliensis	0.207597	0.109639	0.0586992	0.149416	-	-	-
Case status	Coprobacillus cateniformis	0.836692	0.225088	0.00021714	0.000868561	1.78595	1.31542	2.4248
Total sequence count (standardized)	Coprobacillus cateniformis	0.101429	0.100052	0.311039	0.555899	-	-	-
Stool collection method	Coprobacillus cateniformis	1.50902	1.20302	0.21012	0.923616	2.84617	0.555206	14.5904
Sex	Coprobacillus cateniformis	-0.013738	0.213123	0.948621	0.948621	0.990523	0.741511	1.32316
Age (standardized)	Coprobacillus cateniformis	0.294983	0.102262	0.00403663	0.0423846	-	-	-
Case status	Dialister invisus	-0.721608	0.311338	0.0207422	0.0248907	0.606421	0.397264	0.925698
Total sequence count (standardized)	Dialister invisus	0.0913814	0.138391	0.509264	0.726912	-	-	-
Stool collection method	Dialister invisus	-2.17968	1.664	0.190647	0.923616	0.220724	0.0230175	2.11662
Sex	Dialister invisus	-0.231775	0.294788	0.431986	0.732527	0.851587	0.570556	1.27104
Age (standardized)	Dialister invisus	-0.0623014	0.141447	0.659737	0.729183	-	-	-
Case status	Eisenbergiella tayi	1.59607	0.330419	1.66618e-06	1.70645e-05	3.02318	1.92979	4.73606
Total sequence count (standardized)	Eisenbergiella tayi	0.61829	0.146872	2.88162e-05	0.00242056	-	-	-
Stool collection method	Eisenbergiella tayi	2.66085	1.76598	0.132321	0.923616	6.32407	0.574159	69.6564
Sex	Eisenbergiella tayi	-0.976253	0.312855	0.001878	0.017528	0.508298	0.332298	0.777516
Age (standardized)	Eisenbergiella tayi	0.478181	0.150116	0.00150798	0.0211117	-	-	-
Case status	Enorma massiliensis	0.618956	0.261778	0.0183229	0.0225866	1.53576	1.07614	2.19168
Total sequence count (standardized)	Enorma massiliensis	-0.0418462	0.116361	0.719234	0.891755	-	-	-
Stool collection method	Enorma massiliensis	0.961555	1.39912	0.492143	0.923616	1.94741	0.291038	13.0306
Sex	Enorma massiliensis	-0.0864141	0.247863	0.727464	0.876366	0.941861	0.672579	1.31896
Age (standardized)	Enorma massiliensis	0.27496	0.118931	0.0210632	0.0737211	-	-	-
Case status	Enterococcus avium	0.867213	0.17872	1.49721e-06	1.70645e-05	1.82414	1.4309	2.32544
Total sequence count (standardized)	Enterococcus avium	0.104389	0.0794414	0.189255	0.454212	-	-	-
Stool collection method	Enterococcus avium	-0.565689	0.9552	0.553889	0.923616	0.675633	0.184555	2.47341
Sex	Enterococcus avium	-0.0912233	0.16922	0.589997	0.851193	0.938726	0.745927	1.18136
Age (standardized)	Enterococcus avium	-0.0638459	0.0811957	0.431939	0.56692	-	-	-
Case status	Enterococcus faecium	0.433169	0.187545	0.0211887	0.0250684	1.3502	1.04651	1.74202
Total sequence count (standardized)	Enterococcus faecium	0.0548772	0.0833645	0.510569	0.726912	-	-	-
Stool collection method	Enterococcus faecium	-0.711335	1.00237	0.478149	0.923616	0.610755	0.156477	2.38388
Sex	Enterococcus faecium	0.142833	0.177576	0.421461	0.732527	1.10407	0.867409	1.4053
Age (standardized)	Enterococcus faecium	0.0126114	0.0852054	0.882375	0.915055	-	-	-
Case status	Escherichia coli	0.974684	0.399572	0.0149559	0.0196296	1.96521	1.14197	3.38192
Total sequence count (standardized)	Escherichia coli	0.186473	0.177611	0.29412	0.549024	-	-	-
Stool collection method	Escherichia coli	5.45548	2.13558	0.0108374	0.303447	43.8796	2.41118	798.541
Sex	Escherichia coli	0.698975	0.378332	0.0650832	0.188517	1.62335	0.970934	2.71416
Age (standardized)	Escherichia coli	0.294964	0.181533	0.104632	0.204398	-	-	-
Case status	Eubacterium callanderi	0.520175	0.198827	0.00907793	0.0136169	1.43413	1.09465	1.87888
Total sequence count (standardized)	Eubacterium callanderi	-0.0624738	0.0883793	0.479868	0.726912	-	-	-
Stool collection method	Eubacterium callanderi	0.0445725	1.06267	0.966555	0.9782	1.03138	0.243458	4.3693
Sex	Eubacterium callanderi	-0.318961	0.188258	0.0906468	0.245624	0.801647	0.620736	1.03528
Age (standardized)	Eubacterium callanderi	0.339357	0.0903309	0.00018604	0.00781369	-	-	-
Case status	Eubacterium eligens	-1.22347	0.418569	0.00357598	0.0073264	0.428252	0.242513	0.756245
Total sequence count (standardized)	Eubacterium eligens	0.444783	0.186055	0.0170777	0.204684	-	-	-
Stool collection method	Eubacterium eligens	-0.948384	2.23712	0.671743	0.9782	0.518213	0.0248065	10.8255
Sex	Eubacterium eligens	0.955201	0.39632	0.0161951	0.0755773	1.93885	1.13164	3.32185
Age (standardized)	Eubacterium eligens	0.253187	0.190164	0.183476	0.335043	-	-	-
Case status	Eubacterium hallii	-1.08475	0.369234	0.00341109	0.0071633	0.471475	0.285498	0.778599
Total sequence count (standardized)	Eubacterium hallii	-0.0749861	0.164126	0.647894	0.877793	-	-	-
Stool collection method	Eubacterium hallii	1.80346	1.97344	0.361093	0.923616	3.49057	0.239072	50.964
Sex	Eubacterium hallii	1.316	0.349607	0.000180721	0.00216865	2.48975	1.54839	4.00341
Age (standardized)	Eubacterium hallii	-0.390066	0.16775	0.0203348	0.0737211	-	-	-
Case status	Eubacterium limosum	0.708009	0.23	0.00216106	0.00492188	1.63355	1.19517	2.23273
Total sequence count (standardized)	Eubacterium limosum	-0.0508788	0.102236	0.618874	0.85222	-	-	-
Stool collection method	Eubacterium limosum	0.900052	1.22927	0.464297	0.923616	1.86613	0.351275	9.91375
Sex	Eubacterium limosum	-0.206089	0.217774	0.344291	0.657284	0.866884	0.644867	1.16534
Age (standardized)	Eubacterium limosum	0.0911925	0.104493	0.383111	0.510815	-	-	-
Case status	Eubacterium ramulus	-1.14513	0.385666	0.00308491	0.00664442	0.452149	0.267751	0.763539
Total sequence count (standardized)	Eubacterium ramulus	0.0724348	0.17143	0.672762	0.88894	-	-	-
Stool collection method	Eubacterium ramulus	0.820303	2.06126	0.690776	0.9782	1.76578	0.107338	29.0481
Sex	Eubacterium ramulus	0.91003	0.365165	0.0129233	0.0638565	1.87908	1.14417	3.08603
Age (standardized)	Eubacterium ramulus	-0.215288	0.175215	0.219585	0.368902	-	-	-
Case status	Eubacterium rectale	-1.85747	0.493117	0.000178906	0.000834897	0.27596	0.14122	0.539255
Total sequence count (standardized)	Eubacterium rectale	0.162874	0.219192	0.457685	0.711954	-	-	-
Stool collection method	Eubacterium rectale	0.252101	2.63556	0.923822	0.9782	1.19094	0.0331789	42.7482
Sex	Eubacterium rectale	1.86424	0.466905	7.20333e-05	0.00100847	3.64075	1.93067	6.86553
Age (standardized)	Eubacterium rectale	-0.674178	0.224033	0.00271028	0.0325234	-	-	-
Case status	Eubacterium sp CAG 38	-1.37783	0.419792	0.00107993	0.00283481	0.384797	0.217544	0.680638
Total sequence count (standardized)	Eubacterium sp CAG 38	-0.0418305	0.186599	0.822686	0.9598	-	-	-
Stool collection method	Eubacterium sp CAG 38	-0.426813	2.24365	0.849182	0.9782	0.743904	0.0352955	15.6789
Sex	Eubacterium sp CAG 38	0.661007	0.397477	0.0967476	0.253962	1.58119	0.921433	2.71333
Age (standardized)	Eubacterium sp CAG 38	-0.380183	0.190719	0.0465936	0.122308	-	-	-
Case status	Faecalibacterium prausnitzii	-1.71688	0.395517	1.62328e-05	0.000136356	0.304207	0.177749	0.520633
Total sequence count (standardized)	Faecalibacterium prausnitzii	0.285534	0.175809	0.104789	0.382707	-	-	-
Stool collection method	Faecalibacterium prausnitzii	0.124981	2.11391	0.95287	0.9782	1.09049	0.0617127	19.2696
Sex	Faecalibacterium prausnitzii	1.6179	0.374493	1.77815e-05	0.000494763	3.06929	1.84535	5.105
Age (standardized)	Faecalibacterium prausnitzii	-0.459667	0.179691	0.0107288	0.0654783	-	-	-
Case status	Fusicatenibacter saccharivorans	-2.08292	0.544793	0.000143098	0.000801349	0.236036	0.112601	0.494786
Total sequence count (standardized)	Fusicatenibacter saccharivorans	0.369147	0.242162	0.127855	0.399403	-	-	-
Stool collection method	Fusicatenibacter saccharivorans	2.07886	2.91175	0.475487	0.923616	4.22472	0.0808746	220.69
Sex	Fusicatenibacter saccharivorans	1.22113	0.515834	0.0181832	0.0803887	2.33129	1.15676	4.69838
Age (standardized)	Fusicatenibacter saccharivorans	-0.463682	0.24751	0.0614207	0.151745	-	-	-
Case status	Harryflintia acetispora	0.543392	0.248245	0.0289226	0.0328311	1.4574	1.04018	2.04196
Total sequence count (standardized)	Harryflintia acetispora	0.328088	0.110346	0.00304505	0.0511568	-	-	-
Stool collection method	Harryflintia acetispora	-1.77276	1.32679	0.181932	0.923616	0.292649	0.0482522	1.77492
Sex	Harryflintia acetispora	-0.058315	0.235049	0.80413	0.905519	0.960385	0.69785	1.32169
Age (standardized)	Harryflintia acetispora	0.200862	0.112782	0.0753402	0.158214	-	-	-
Case status	Hungatella hathewayi	1.48455	0.358583	3.88476e-05	0.000251015	2.7983	1.71919	4.55476
Total sequence count (standardized)	Hungatella hathewayi	0.309504	0.159391	0.0525541	0.269204	-	-	-
Stool collection method	Hungatella hathewayi	1.46775	1.91651	0.444022	0.923616	2.7659	0.204671	37.3779
Sex	Hungatella hathewayi	-1.00114	0.339522	0.00329522	0.0230665	0.499607	0.314995	0.792415
Age (standardized)	Hungatella hathewayi	0.165777	0.162911	0.309215	0.457322	-	-	-
Case status	Klebsiella pneumoniae	0.800914	0.352589	0.0234104	0.0273121	1.7422	1.07911	2.81276
Total sequence count (standardized)	Klebsiella pneumoniae	0.358384	0.156727	0.0225049	0.204684	-	-	-
Stool collection method	Klebsiella pneumoniae	0.364643	1.88448	0.846623	0.9782	1.28756	0.0995158	16.6588
Sex	Klebsiella pneumoniae	0.151819	0.333847	0.649422	0.851193	1.11097	0.705872	1.74855
Age (standardized)	Klebsiella pneumoniae	0.401199	0.160188	0.0124811	0.0654783	-	-	-
Case status	Klebsiella quasipneumoniae	0.456729	0.220796	0.0389449	0.0430443	1.37243	1.01675	1.85252
Total sequence count (standardized)	Klebsiella quasipneumoniae	0.1244	0.0981445	0.205382	0.466272	-	-	-
Stool collection method	Klebsiella quasipneumoniae	-0.345715	1.18008	0.769639	0.9782	0.786918	0.158364	3.91022
Sex	Klebsiella quasipneumoniae	0.103999	0.209059	0.619015	0.851193	1.07475	0.809018	1.42776
Age (standardized)	Klebsiella quasipneumoniae	0.261502	0.100312	0.00932638	0.0654783	-	-	-
Case status	Lachnoclostridium sp An131	0.565724	0.168411	0.000822996	0.00238385	1.48013	1.17743	1.86065
Total sequence count (standardized)	Lachnoclostridium sp An131	0.119338	0.0748591	0.111337	0.384425	-	-	-
Stool collection method	Lachnoclostridium sp An131	1.32093	0.900102	0.142668	0.923616	2.49828	0.735467	8.48628
Sex	Lachnoclostridium sp An131	-0.286134	0.159459	0.0731682	0.204871	0.820096	0.660361	1.01847
Age (standardized)	Lachnoclostridium sp An131	0.13187	0.0765122	0.0852264	0.17461	-	-	-
Case status	Lactobacillus fermentum	0.899303	0.330454	0.00665775	0.0113532	1.86517	1.19054	2.92207
Total sequence count (standardized)	Lactobacillus fermentum	0.183452	0.146888	0.212099	0.46885	-	-	-
Stool collection method	Lactobacillus fermentum	2.60994	1.76617	0.139916	0.923616	6.10478	0.55411	67.2581
Sex	Lactobacillus fermentum	0.307548	0.312888	0.325972	0.651944	1.2376	0.809042	1.89318
Age (standardized)	Lactobacillus fermentum	0.374081	0.150131	0.0129382	0.0654783	-	-	-
Case status	Lactobacillus gasseri	0.324648	0.143424	0.0238993	0.0275006	1.25236	1.03064	1.52178
Total sequence count (standardized)	Lactobacillus gasseri	0.0877519	0.0637524	0.169112	0.443919	-	-	-
Stool collection method	Lactobacillus gasseri	-0.456631	0.766556	0.551569	0.923616	0.728686	0.257192	2.06454
Sex	Lactobacillus gasseri	0.116751	0.1358	0.390226	0.712587	1.08429	0.901615	1.30398
Age (standardized)	Lactobacillus gasseri	0.140389	0.0651602	0.0315311	0.0945932	-	-	-
Case status	Lactobacillus paragasseri	0.662543	0.199332	0.000933012	0.00261243	1.58287	1.20736	2.07518
Total sequence count (standardized)	Lactobacillus paragasseri	0.16563	0.0886038	0.0619836	0.274033	-	-	-
Stool collection method	Lactobacillus paragasseri	-0.670825	1.06537	0.529114	0.923616	0.628147	0.147732	2.67084
Sex	Lactobacillus paragasseri	-0.0600696	0.188737	0.750371	0.876366	0.959218	0.742265	1.23958
Age (standardized)	Lactobacillus paragasseri	0.0535679	0.0905604	0.554361	0.673457	-	-	-
Case status	Lactobacillus reuteri	0.435328	0.25846	0.0925555	0.0925555	1.35222	0.951811	1.92107
Total sequence count (standardized)	Lactobacillus reuteri	0.00665058	0.114886	0.953854	0.988069	-	-	-
Stool collection method	Lactobacillus reuteri	0.297138	1.38139	0.829749	0.9782	1.2287	0.188106	8.02586
Sex	Lactobacillus reuteri	0.528826	0.244721	0.0310306	0.113329	1.44275	1.03467	2.01179
Age (standardized)	Lactobacillus reuteri	0.125588	0.117423	0.285188	0.440288	-	-	-
Case status	Lactobacillus rhamnosus	0.875286	0.257921	0.000727627	0.00226373	1.83437	1.29214	2.60415
Total sequence count (standardized)	Lactobacillus rhamnosus	0.217657	0.114647	0.0580305	0.270809	-	-	-
Stool collection method	Lactobacillus rhamnosus	0.033505	1.37851	0.980616	0.980616	1.0235	0.157304	6.65934
Sex	Lactobacillus rhamnosus	-0.544763	0.244211	0.0260089	0.0993068	0.685504	0.49195	0.955211
Age (standardized)	Lactobacillus rhamnosus	0.289656	0.117178	0.0136698	0.0654783	-	-	-
Case status	Lactobacillus salivarius	0.887497	0.242956	0.000278157	0.00106205	1.84996	1.32989	2.57343
Total sequence count (standardized)	Lactobacillus salivarius	0.131103	0.107995	0.225156	0.470396	-	-	-
Stool collection method	Lactobacillus salivarius	-0.34379	1.29853	0.791275	0.9782	0.787969	0.135006	4.599
Sex	Lactobacillus salivarius	-0.169814	0.230042	0.460642	0.754826	0.888957	0.650357	1.21509
Age (standardized)	Lactobacillus salivarius	0.239514	0.11038	0.0303407	0.0943933	-	-	-
Case status	Megasphaera sp DISK 18	0.731995	0.221228	0.000983764	0.00266568	1.66093	1.22977	2.24327
Total sequence count (standardized)	Megasphaera sp DISK 18	-0.0347416	0.0983365	0.723972	0.891755	-	-	-
Stool collection method	Megasphaera sp DISK 18	4.26447	1.18239	0.000331668	0.0278601	19.2191	3.85567	95.8003
Sex	Megasphaera sp DISK 18	0.239668	0.209468	0.252933	0.559116	1.18072	0.888295	1.56941
Age (standardized)	Megasphaera sp DISK 18	-0.247501	0.100508	0.0140311	0.0654783	-	-	-
Case status	Megasphaera sp MJR8396C	0.827	0.325879	0.0113672	0.0156531	1.77399	1.1394	2.76202
Total sequence count (standardized)	Megasphaera sp MJR8396C	-0.0993532	0.144854	0.493008	0.726912	-	-	-
Stool collection method	Megasphaera sp MJR8396C	4.12055	1.74172	0.0182564	0.383384	17.3943	1.63215	185.377
Sex	Megasphaera sp MJR8396C	0.249352	0.308557	0.419288	0.732527	1.18867	0.781642	1.80766
Age (standardized)	Megasphaera sp MJR8396C	0.000276048	0.148053	0.998513	0.998513	-	-	-
Case status	Methanobrevibacter smithii	0.749418	0.444285	0.0920769	0.0925555	1.68111	0.919308	3.07421
Total sequence count (standardized)	Methanobrevibacter smithii	0.166533	0.197486	0.399362	0.645122	-	-	-
Stool collection method	Methanobrevibacter smithii	2.37869	2.37456	0.316807	0.923616	5.20064	0.206548	130.946
Sex	Methanobrevibacter smithii	1.5288	0.420668	0.000298728	0.00313664	2.88545	1.62934	5.10994
Age (standardized)	Methanobrevibacter smithii	0.428941	0.201847	0.0339206	0.0982528	-	-	-
Case status	Monoglobus pectinilyticus	-0.805693	0.427035	0.0596023	0.0633746	0.572087	0.320261	1.02193
Total sequence count (standardized)	Monoglobus pectinilyticus	0.0446096	0.189819	0.814267	0.9598	-	-	-
Stool collection method	Monoglobus pectinilyticus	-3.10374	2.28237	0.174295	0.923616	0.116327	0.00523648	2.58416
Sex	Monoglobus pectinilyticus	-0.586911	0.404336	0.147065	0.352957	0.665767	0.384376	1.15316
Age (standardized)	Monoglobus pectinilyticus	0.353612	0.19401	0.0687729	0.152024	-	-	-
Case status	Parabacteroides distasonis	0.754903	0.430468	0.0799123	0.082872	1.68752	0.940295	3.02854
Total sequence count (standardized)	Parabacteroides distasonis	0.29128	0.191345	0.12838	0.399403	-	-	-
Stool collection method	Parabacteroides distasonis	0.960101	2.30072	0.67658	0.9782	1.94545	0.0854188	44.3083
Sex	Parabacteroides distasonis	1.25811	0.407586	0.00210146	0.0176523	2.39183	1.37482	4.16115
Age (standardized)	Parabacteroides distasonis	-0.198538	0.19557	0.310364	0.457322	-	-	-
Case status	Porphyromonas asaccharolytica	0.744366	0.241917	0.00217076	0.00492188	1.67524	1.20598	2.32708
Total sequence count (standardized)	Porphyromonas asaccharolytica	0.341513	0.107533	0.00155763	0.0327101	-	-	-
Stool collection method	Porphyromonas asaccharolytica	3.47126	1.29297	0.00742647	0.303447	11.0906	1.9146	64.2434
Sex	Porphyromonas asaccharolytica	0.0995443	0.229057	0.663996	0.851193	1.07143	0.784906	1.46256
Age (standardized)	Porphyromonas asaccharolytica	0.0843764	0.109907	0.442915	0.572382	-	-	-
Case status	Prevotella copri	-1.36661	0.445255	0.00222656	0.00492188	0.387801	0.211788	0.710097
Total sequence count (standardized)	Prevotella copri	-0.00414407	0.197917	0.983301	0.991209	-	-	-
Stool collection method	Prevotella copri	-2.75426	2.37974	0.247503	0.923616	0.148213	0.00584508	3.75819
Sex	Prevotella copri	0.951474	0.421587	0.024315	0.0972599	1.93385	1.09063	3.42899
Age (standardized)	Prevotella copri	-0.369694	0.202288	0.0680296	0.152024	-	-	-
Case status	Pseudoflavonifractor sp An184	0.533271	0.225985	0.0185533	0.0225866	1.44721	1.06462	1.96728
Total sequence count (standardized)	Pseudoflavonifractor sp An184	0.386642	0.100451	0.000129141	0.00542391	-	-	-
Stool collection method	Pseudoflavonifractor sp An184	-0.0623093	1.20782	0.958871	0.9782	0.95773	0.185612	4.94173
Sex	Pseudoflavonifractor sp An184	-0.10163	0.213973	0.634956	0.851193	0.93198	0.696881	1.24639
Age (standardized)	Pseudoflavonifractor sp An184	0.265981	0.102669	0.0097736	0.0654783	-	-	-
Case status	Roseburia faecis	-1.71984	0.552409	0.0019232	0.00461569	0.303582	0.143332	0.642994
Total sequence count (standardized)	Roseburia faecis	0.436942	0.245548	0.0755872	0.317466	-	-	-
Stool collection method	Roseburia faecis	-0.502888	2.95245	0.864799	0.9782	0.705693	0.0127825	38.9598
Sex	Roseburia faecis	0.649375	0.523045	0.214816	0.48769	1.56849	0.770682	3.19218
Age (standardized)	Roseburia faecis	0.168849	0.25097	0.501299	0.619252	-	-	-
Case status	Roseburia intestinalis	-2.57343	0.511384	6.1323e-07	8.58522e-06	0.168005	0.0838678	0.336548
Total sequence count (standardized)	Roseburia intestinalis	0.0288421	0.227312	0.899068	0.982063	-	-	-
Stool collection method	Roseburia intestinalis	-0.839937	2.73319	0.758696	0.9782	0.558668	0.0136308	22.8973
Sex	Roseburia intestinalis	1.30074	0.484201	0.00739036	0.0443421	2.46356	1.27607	4.75609
Age (standardized)	Roseburia intestinalis	-0.260362	0.232331	0.262811	0.432866	-	-	-
Case status	Roseburia inulinivorans	-1.6347	0.456497	0.000365409	0.00127893	0.322038	0.173207	0.598755
Total sequence count (standardized)	Roseburia inulinivorans	0.269697	0.202914	0.184232	0.454212	-	-	-
Stool collection method	Roseburia inulinivorans	3.75989	2.43983	0.123747	0.923616	13.5469	0.492371	372.723
Sex	Roseburia inulinivorans	1.83963	0.432232	2.35601e-05	0.000494763	3.57918	1.98957	6.43886
Age (standardized)	Roseburia inulinivorans	-0.513537	0.207395	0.0135111	0.0654783	-	-	-
Case status	Rothia mucilaginosa	-0.836464	0.291867	0.00427978	0.00798893	0.560014	0.376697	0.832542
Total sequence count (standardized)	Rothia mucilaginosa	0.193723	0.129736	0.135821	0.407463	-	-	-
Stool collection method	Rothia mucilaginosa	1.30733	1.55994	0.402271	0.923616	2.47484	0.297272	20.6034
Sex	Rothia mucilaginosa	-0.0512039	0.276353	0.853058	0.930609	0.965131	0.663029	1.40488
Age (standardized)	Rothia mucilaginosa	0.315479	0.132601	0.0176125	0.0672476	-	-	-
Case status	Ruminococcaceae bacterium D5	1.13196	0.269242	2.95011e-05	0.000206508	2.19157	1.52019	3.15946
Total sequence count (standardized)	Ruminococcaceae bacterium D5	0.230518	0.119679	0.0544817	0.269204	-	-	-
Stool collection method	Ruminococcaceae bacterium D5	-0.111058	1.43901	0.938504	0.9782	0.925909	0.131076	6.54051
Sex	Ruminococcaceae bacterium D5	0.0808681	0.25493	0.751171	0.876366	1.05765	0.748049	1.4954
Age (standardized)	Ruminococcaceae bacterium D5	0.245851	0.122322	0.0448181	0.121443	-	-	-
Case status	Ruminococcus bicirculans	-1.50795	0.477686	0.00166192	0.00410591	0.351611	0.183746	0.67283
Total sequence count (standardized)	Ruminococcus bicirculans	-0.00234028	0.212333	0.991209	0.991209	-	-	-
Stool collection method	Ruminococcus bicirculans	-4.12956	2.55308	0.106213	0.923616	0.0571318	0.00178038	1.83334
Sex	Ruminococcus bicirculans	1.14102	0.452294	0.0118591	0.0622601	2.20538	1.19295	4.07704
Age (standardized)	Ruminococcus bicirculans	-0.40052	0.217022	0.065372	0.152024	-	-	-
Case status	Ruminococcus callidus	-0.294146	0.0902481	0.00116951	0.00297694	0.815555	0.721448	0.921937
Total sequence count (standardized)	Ruminococcus callidus	0.0036485	0.0401156	0.927558	0.986264	-	-	-
Stool collection method	Ruminococcus callidus	-0.265103	0.482347	0.582758	0.923616	0.832139	0.432118	1.60247
Sex	Ruminococcus callidus	-0.00693724	0.0854509	0.935318	0.948621	0.995203	0.886123	1.11771
Age (standardized)	Ruminococcus callidus	-0.0236156	0.0410014	0.564816	0.673457	-	-	-
Case status	Ruminococcus lactaris	-1.17187	0.323208	0.000308501	0.0011267	0.443846	0.28611	0.688543
Total sequence count (standardized)	Ruminococcus lactaris	0.0577412	0.143667	0.68787	0.88894	-	-	-
Stool collection method	Ruminococcus lactaris	-2.46356	1.72745	0.154265	0.923616	0.181298	0.0173448	1.89504
Sex	Ruminococcus lactaris	0.0370255	0.306028	0.903735	0.948621	1.026	0.676992	1.55492
Age (standardized)	Ruminococcus lactaris	-0.156044	0.14684	0.288284	0.440288	-	-	-
Case status	Ruthenibacterium lactatiformans	1.28214	0.210042	1.69016e-09	7.09868e-08	2.432	1.82825	3.23513
Total sequence count (standardized)	Ruthenibacterium lactatiformans	0.159288	0.0933642	0.088424	0.353696	-	-	-
Stool collection method	Ruthenibacterium lactatiformans	-0.0832486	1.12261	0.940906	0.9782	0.94393	0.205391	4.33809
Sex	Ruthenibacterium lactatiformans	-0.889999	0.198877	8.87792e-06	0.000372872	0.539615	0.411853	0.707009
Age (standardized)	Ruthenibacterium lactatiformans	0.414068	0.0954259	1.63539e-05	0.00137372	-	-	-
Case status	Scardovia wiggsiae	0.554492	0.156021	0.000404323	0.00135853	1.46865	1.18813	1.81541
Total sequence count (standardized)	Scardovia wiggsiae	0.0586741	0.0693518	0.397815	0.645122	-	-	-
Stool collection method	Scardovia wiggsiae	-0.482745	0.833883	0.56283	0.923616	0.715615	0.230501	2.2217
Sex	Scardovia wiggsiae	-0.0121444	0.147728	0.934504	0.948621	0.991617	0.811301	1.21201
Age (standardized)	Scardovia wiggsiae	0.0368714	0.0708833	0.603105	0.681336	-	-	-
Case status	Streptococcus anginosus group	0.597637	0.2131	0.00517575	0.00925028	1.51324	1.13285	2.02134
Total sequence count (standardized)	Streptococcus anginosus group	0.222889	0.0947236	0.0188889	0.204684	-	-	-
Stool collection method	Streptococcus anginosus group	0.749142	1.13895	0.510911	0.923616	1.68079	0.357694	7.898
Sex	Streptococcus anginosus group	-0.120289	0.201772	0.551256	0.826883	0.920003	0.699423	1.21015
Age (standardized)	Streptococcus anginosus group	0.172601	0.0968153	0.0750426	0.158214	-	-	-
Case status	Streptococcus australis	-0.640029	0.165087	0.000115488	0.000692927	0.6417	0.512776	0.803039
Total sequence count (standardized)	Streptococcus australis	0.0105381	0.0733818	0.885852	0.982063	-	-	-
Stool collection method	Streptococcus australis	0.253267	0.882339	0.774164	0.9782	1.1919	0.359455	3.95219
Sex	Streptococcus australis	0.0973919	0.156312	0.533442	0.826883	1.06984	0.865149	1.32295
Age (standardized)	Streptococcus australis	0.051603	0.0750023	0.491663	0.616413	-	-	-
Case status	Streptococcus infantis	-0.281136	0.135906	0.0389402	0.0430443	0.822943	0.6842	0.989821
Total sequence count (standardized)	Streptococcus infantis	0.10094	0.0604105	0.0951762	0.3634	-	-	-
Stool collection method	Streptococcus infantis	-0.489022	0.726372	0.501012	0.923616	0.712508	0.265593	1.91145
Sex	Streptococcus infantis	0.0441576	0.128681	0.731583	0.876366	1.03108	0.865702	1.22805
Age (standardized)	Streptococcus infantis	0.0557042	0.0617445	0.367268	0.497679	-	-	-
Case status	Streptococcus lutetiensis	0.472938	0.174103	0.00675786	0.0113532	1.38793	1.09558	1.7583
Total sequence count (standardized)	Streptococcus lutetiensis	0.0319768	0.0773893	0.679588	0.88894	-	-	-
Stool collection method	Streptococcus lutetiensis	-0.485137	0.930524	0.602277	0.936876	0.714429	0.201805	2.52922
Sex	Streptococcus lutetiensis	-0.0108034	0.164848	0.947766	0.948621	0.99254	0.793386	1.24168
Age (standardized)	Streptococcus lutetiensis	-0.189311	0.0790982	0.0169503	0.0672476	-	-	-
Case status	Streptococcus mitis	-0.504426	0.200425	0.0120601	0.0160801	0.704941	0.536906	0.925566
Total sequence count (standardized)	Streptococcus mitis	0.108394	0.0890897	0.224122	0.470396	-	-	-
Stool collection method	Streptococcus mitis	-0.218781	1.07121	0.838226	0.9782	0.859291	0.200496	3.68277
Sex	Streptococcus mitis	-0.114764	0.189772	0.545538	0.826883	0.923534	0.713648	1.19515
Age (standardized)	Streptococcus mitis	-0.0204339	0.091057	0.822503	0.878865	-	-	-
Case status	Streptococcus mutans	1.5256	0.295546	3.16685e-07	5.32031e-06	2.87906	1.92696	4.30158
Total sequence count (standardized)	Streptococcus mutans	0.486031	0.131371	0.00023237	0.00650637	-	-	-
Stool collection method	Streptococcus mutans	-0.31168	1.5796	0.843636	0.9782	0.805703	0.0942284	6.88919
Sex	Streptococcus mutans	-0.122677	0.279836	0.661235	0.851193	0.918482	0.628003	1.34332
Age (standardized)	Streptococcus mutans	0.468027	0.134272	0.000520765	0.0109361	-	-	-
Case status	Streptococcus sp A12	-0.357456	0.124205	0.00412157	0.00786845	0.78054	0.659344	0.924014
Total sequence count (standardized)	Streptococcus sp A12	-0.0167597	0.0552095	0.761547	0.913856	-	-	-
Stool collection method	Streptococcus sp A12	-0.440232	0.663836	0.507438	0.923616	0.737016	0.29909	1.81615
Sex	Streptococcus sp A12	0.183358	0.117603	0.119406	0.303603	1.13552	0.967851	1.33224
Age (standardized)	Streptococcus sp A12	0.031287	0.0564286	0.579442	0.676015	-	-	-
Case status	Streptococcus vestibularis	0.686479	0.266499	0.0101962	0.0142747	1.60935	1.1205	2.31148
Total sequence count (standardized)	Streptococcus vestibularis	0.256577	0.11846	0.030644	0.234009	-	-	-
Stool collection method	Streptococcus vestibularis	-2.0674	1.42435	0.147087	0.923616	0.238589	0.0344553	1.65213
Sex	Streptococcus vestibularis	-0.179839	0.252333	0.476259	0.754826	0.882801	0.626588	1.24378
Age (standardized)	Streptococcus vestibularis	0.299851	0.121075	0.0134947	0.0654783	-	-	-
Case status	Turicibacter sanguinis	1.08614	0.285732	0.000156188	0.000819987	2.12305	1.44004	3.13003
Total sequence count (standardized)	Turicibacter sanguinis	0.138587	0.127009	0.275568	0.538318	-	-	-
Stool collection method	Turicibacter sanguinis	-0.148915	1.52715	0.922347	0.9782	0.901928	0.113273	7.18156
Sex	Turicibacter sanguinis	-0.0267236	0.270544	0.921343	0.948621	0.981647	0.679719	1.41769
Age (standardized)	Turicibacter sanguinis	0.0548858	0.129814	0.672565	0.733707	-	-	-
Case status	Veillonella dispar	-0.342385	0.131678	0.00950929	0.0140137	0.788736	0.659537	0.943244
Total sequence count (standardized)	Veillonella dispar	0.0576519	0.0585313	0.324968	0.568693	-	-	-
Stool collection method	Veillonella dispar	0.049427	0.703777	0.944029	0.9782	1.03485	0.397775	2.69228
Sex	Veillonella dispar	0.192577	0.124679	0.122887	0.303603	1.1428	0.964737	1.35374
Age (standardized)	Veillonella dispar	0.0539638	0.0598238	0.367335	0.497679	-	-	-

## Sheet: Supplementary Data 4
Supplementary Data 4. Analysis of confounders. Analysis included subjects with complete data on all 9 variables, N=435 PD and N=219 NHC. Nine variables, including PD, total sequence count per sample, and 7 potential confounders, were included in a single model and tested simultaneously for association with relative abundance of the 84 species identified in MWAS. MaAsLin2 was used for testing. The…
Variable	Species	Beta	SE	P	FDR	FC	FC lower	FC upper
Case status	Acidaminococcus intestini	1.14283	0.54728	0.0371723	0.0664356	2.20814	1.04983	4.64442
Total sequence count (standardized)	Acidaminococcus intestini	-0.141578	0.234234	0.545769	0.751551	-	-	-
Alcohol	Acidaminococcus intestini	0.805644	0.500439	0.107915	0.270758	1.74793	0.885635	3.44978
Laxatives	Acidaminococcus intestini	0.537437	0.595044	0.366763	0.606487	1.45139	0.646692	3.25741
Probiotic	Acidaminococcus intestini	-0.499984	0.698122	0.474137	0.870055	0.707115	0.273896	1.82555
Pain medication	Acidaminococcus intestini	0.531806	0.615819	0.388142	0.622675	1.44574	0.626246	3.3376
Depression, anxiety, mood medication	Acidaminococcus intestini	0.500769	0.531133	0.346121	0.632047	1.41497	0.687651	2.91156
Antihistamines	Acidaminococcus intestini	-0.977301	0.611688	0.110598	0.808867	0.507929	0.221256	1.16603
Sleep aid	Acidaminococcus intestini	0.177421	0.528405	0.737156	0.992384	1.13086	0.55162	2.31835
Case status	Actinomyces naeslundii	0.488071	0.193692	0.0119819	0.0314526	1.40257	1.07806	1.82476
Total sequence count (standardized)	Actinomyces naeslundii	0.0337076	0.0828995	0.684431	0.890862	-	-	-
Alcohol	Actinomyces naeslundii	0.160264	0.177114	0.365876	0.520908	1.11749	0.878504	1.42149
Laxatives	Actinomyces naeslundii	-0.0130897	0.210597	0.950458	0.96191	0.990968	0.744395	1.31922
Probiotic	Actinomyces naeslundii	-0.323269	0.247078	0.191215	0.851651	0.799257	0.571355	1.11806
Pain medication	Actinomyces naeslundii	0.0216912	0.217949	0.920753	0.958335	1.01515	0.75498	1.36497
Depression, anxiety, mood medication	Actinomyces naeslundii	0.0308016	0.187977	0.869894	0.950041	1.02158	0.791338	1.31881
Antihistamines	Actinomyces naeslundii	-0.0855751	0.216487	0.69276	0.978855	0.942409	0.702276	1.26465
Sleep aid	Actinomyces naeslundii	0.0565882	0.187012	0.762299	0.992384	1.04	0.806667	1.34084
Case status	Actinomyces oris	1.5309	0.301404	4.96959e-07	1.86854e-05	2.88965	1.91872	4.3519
Total sequence count (standardized)	Actinomyces oris	0.29526	0.129	0.0224111	0.188253	-	-	-
Alcohol	Actinomyces oris	-0.594058	0.275607	0.0314961	0.145075	0.662477	0.455573	0.96335
Laxatives	Actinomyces oris	0.25497	0.327709	0.436833	0.653835	1.19331	0.764538	1.86255
Probiotic	Actinomyces oris	-0.541864	0.384477	0.159213	0.828241	0.686883	0.407412	1.15806
Pain medication	Actinomyces oris	0.94488	0.33915	0.00549294	0.101974	1.92503	1.21432	3.0517
Depression, anxiety, mood medication	Actinomyces oris	0.668071	0.292511	0.022701	0.145556	1.58895	1.06788	2.36427
Antihistamines	Actinomyces oris	0.108293	0.336875	0.747963	0.978855	1.07795	0.682082	1.70358
Sleep aid	Actinomyces oris	0.368515	0.291009	0.20585	0.751801	1.29102	0.869428	1.91706
Case status	Actinomyces sp HPA0247	0.729062	0.261981	0.00554571	0.0221828	1.65756	1.16117	2.36615
Total sequence count (standardized)	Actinomyces sp HPA0247	0.172212	0.112127	0.125062	0.395738	-	-	-
Alcohol	Actinomyces sp HPA0247	-0.360348	0.239558	0.133015	0.284499	0.778977	0.562576	1.07862
Laxatives	Actinomyces sp HPA0247	-0.137264	0.284845	0.630047	0.799199	0.909242	0.617469	1.33889
Probiotic	Actinomyces sp HPA0247	0.529454	0.334188	0.113616	0.775192	1.44338	0.916652	2.27279
Pain medication	Actinomyces sp HPA0247	0.488907	0.29479	0.0977046	0.410359	1.40338	0.940252	2.09463
Depression, anxiety, mood medication	Actinomyces sp HPA0247	0.307504	0.254251	0.226933	0.570015	1.23757	0.876103	1.74816
Antihistamines	Actinomyces sp HPA0247	0.176288	0.292813	0.547352	0.978855	1.12997	0.759107	1.68203
Sleep aid	Actinomyces sp HPA0247	0.260474	0.252945	0.303508	0.887435	1.19787	0.849509	1.68909
Case status	Actinomyces sp ICM47	-0.342343	0.298548	0.251934	0.274837	0.788759	0.52577	1.1833
Total sequence count (standardized)	Actinomyces sp ICM47	0.271942	0.127777	0.0336951	0.235866	-	-	-
Alcohol	Actinomyces sp ICM47	0.186846	0.272995	0.49395	0.619281	1.13827	0.78555	1.64937
Laxatives	Actinomyces sp ICM47	-1.01329	0.324604	0.00187911	0.0263076	0.495415	0.318748	0.770002
Probiotic	Actinomyces sp ICM47	0.120282	0.380834	0.752228	0.909245	1.08695	0.647902	1.82351
Pain medication	Actinomyces sp ICM47	-0.696577	0.335936	0.0385192	0.269634	0.617034	0.390931	0.973909
Depression, anxiety, mood medication	Actinomyces sp ICM47	-0.0342906	0.28974	0.905827	0.951119	0.976512	0.658758	1.44754
Antihistamines	Actinomyces sp ICM47	0.134106	0.333683	0.687895	0.978855	1.09741	0.697414	1.72683
Sleep aid	Actinomyces sp ICM47	0.0347338	0.288252	0.904126	0.992384	1.02437	0.69244	1.51541
Case status	Actinomyces sp oral taxon 448	0.451632	0.170464	0.00826063	0.0289122	1.36759	1.08487	1.72398
Total sequence count (standardized)	Actinomyces sp oral taxon 448	0.0684793	0.0729579	0.348281	0.597053	-	-	-
Alcohol	Actinomyces sp oral taxon 448	-0.115354	0.155874	0.45954	0.596671	0.923156	0.746975	1.14089
Laxatives	Actinomyces sp oral taxon 448	0.160771	0.185341	0.386029	0.623585	1.11788	0.869045	1.43798
Probiotic	Actinomyces sp oral taxon 448	-0.142555	0.217447	0.512327	0.870055	0.905914	0.6742	1.21726
Pain medication	Actinomyces sp oral taxon 448	0.343072	0.191812	0.0741513	0.346039	1.26846	0.977468	1.64607
Depression, anxiety, mood medication	Actinomyces sp oral taxon 448	-0.0354327	0.165435	0.830475	0.942701	0.975739	0.779335	1.22164
Antihistamines	Actinomyces sp oral taxon 448	-0.0820716	0.190525	0.666784	0.978855	0.9447	0.729257	1.22379
Sleep aid	Actinomyces sp oral taxon 448	0.0102518	0.164585	0.950352	0.992384	1.00713	0.805337	1.25949
Case status	Alistipes finegoldii	1.39218	0.472556	0.0033348	0.0155624	2.62474	1.38124	4.98774
Total sequence count (standardized)	Alistipes finegoldii	0.411556	0.202252	0.0422737	0.250315	-	-	-
Alcohol	Alistipes finegoldii	0.0329066	0.432111	0.939321	0.950638	1.02307	0.568791	1.84018
Laxatives	Alistipes finegoldii	-0.15165	0.513799	0.767971	0.871068	0.90022	0.447917	1.80926
Probiotic	Alistipes finegoldii	-0.911718	0.602803	0.130906	0.775192	0.531552	0.234359	1.20562
Pain medication	Alistipes finegoldii	-0.656254	0.531737	0.21759	0.527006	0.634524	0.308115	1.30672
Depression, anxiety, mood medication	Alistipes finegoldii	-1.0357	0.458614	0.0242594	0.145556	0.48778	0.261597	0.909525
Antihistamines	Alistipes finegoldii	-0.70661	0.528171	0.181419	0.839871	0.612758	0.298991	1.2558
Sleep aid	Alistipes finegoldii	-0.781078	0.456259	0.0873931	0.593058	0.581932	0.313091	1.08162
Case status	Alistipes indistinctus	1.61726	0.446622	0.000316437	0.00332259	3.06791	1.67235	5.62805
Total sequence count (standardized)	Alistipes indistinctus	0.347723	0.191152	0.0693621	0.306653	-	-	-
Alcohol	Alistipes indistinctus	0.867138	0.408396	0.0341112	0.145075	1.82404	1.04731	3.17684
Laxatives	Alistipes indistinctus	0.505574	0.485601	0.298206	0.56076	1.41969	0.733971	2.74604
Probiotic	Alistipes indistinctus	0.636462	0.56972	0.264347	0.866943	1.55451	0.716884	3.37085
Pain medication	Alistipes indistinctus	-1.24373	0.502555	0.0135866	0.121999	0.422278	0.213345	0.835825
Depression, anxiety, mood medication	Alistipes indistinctus	-0.344508	0.433445	0.427014	0.722225	0.787576	0.437071	1.41917
Antihistamines	Alistipes indistinctus	0.0611184	0.499184	0.902591	0.978855	1.04327	0.529506	2.05554
Sleep aid	Alistipes indistinctus	-0.371245	0.431219	0.389602	0.935044	0.773115	0.430345	1.3889
Case status	Anaerostipes hadrus	-1.18296	0.473616	0.0127481	0.0314954	0.440448	0.231447	0.838179
Total sequence count (standardized)	Anaerostipes hadrus	-0.025905	0.202706	0.89835	0.977204	-	-	-
Alcohol	Anaerostipes hadrus	1.17901	0.43308	0.00665686	0.0621306	2.26421	1.25716	4.07795
Laxatives	Anaerostipes hadrus	-0.860182	0.514952	0.0953237	0.320288	0.550883	0.273671	1.1089
Probiotic	Anaerostipes hadrus	-0.13595	0.604155	0.822031	0.909245	0.91007	0.400509	2.06794
Pain medication	Anaerostipes hadrus	-0.705372	0.53293	0.186114	0.527006	0.613285	0.29732	1.26503
Depression, anxiety, mood medication	Anaerostipes hadrus	-1.08522	0.459643	0.0185225	0.145556	0.471321	0.252417	0.880065
Antihistamines	Anaerostipes hadrus	-0.176027	0.529355	0.739596	0.978855	0.885137	0.431202	1.81694
Sleep aid	Anaerostipes hadrus	0.0505902	0.457282	0.911942	0.992384	1.03569	0.556447	1.92768
Case status	Bacteroides faecis CAG 32	0.797235	0.255991	0.00192559	0.0115949	1.73777	1.2273	2.46054
Total sequence count (standardized)	Bacteroides faecis CAG 32	0.0276	0.109563	0.801191	0.946477	-	-	-
Alcohol	Bacteroides faecis CAG 32	0.849668	0.234081	0.000306145	0.0131836	1.80209	1.31118	2.47678
Laxatives	Bacteroides faecis CAG 32	-0.450448	0.278333	0.10607	0.329996	0.731815	0.501395	1.06813
Probiotic	Bacteroides faecis CAG 32	0.079794	0.326547	0.807033	0.909245	1.05687	0.67819	1.64698
Pain medication	Bacteroides faecis CAG 32	0.378122	0.28805	0.189753	0.527006	1.29965	0.878762	1.92212
Depression, anxiety, mood medication	Bacteroides faecis CAG 32	0.296487	0.248438	0.233151	0.570015	1.22815	0.876331	1.72121
Antihistamines	Bacteroides faecis CAG 32	0.422237	0.286118	0.140501	0.833209	1.34	0.908429	1.97661
Sleep aid	Bacteroides faecis CAG 32	-0.0190781	0.247162	0.938497	0.992384	0.986863	0.705385	1.38066
Case status	Bifidobacterium bifidum	1.18338	0.51887	0.0228929	0.0454825	2.27108	1.12225	4.59595
Total sequence count (standardized)	Bifidobacterium bifidum	0.26922	0.222074	0.225844	0.514726	-	-	-
Alcohol	Bifidobacterium bifidum	-0.538564	0.47446	0.256752	0.398171	0.688456	0.361356	1.31165
Laxatives	Bifidobacterium bifidum	-0.138037	0.564155	0.806783	0.891707	0.908755	0.422265	1.95573
Probiotic	Bifidobacterium bifidum	2.38375	0.661881	0.000340782	0.0286257	5.21891	2.12352	12.8263
Pain medication	Bifidobacterium bifidum	0.808809	0.583851	0.16644	0.527006	1.75176	0.792488	3.87221
Depression, anxiety, mood medication	Bifidobacterium bifidum	-0.298337	0.503561	0.553754	0.775256	0.813189	0.410281	1.61177
Antihistamines	Bifidobacterium bifidum	-0.406334	0.579935	0.483772	0.978855	0.754539	0.34317	1.65903
Sleep aid	Bifidobacterium bifidum	0.339169	0.500975	0.498638	0.975761	1.26503	0.640494	2.49853
Case status	Bifidobacterium breve	0.176516	0.292553	0.54648	0.56672	1.13015	0.759495	1.6817
Total sequence count (standardized)	Bifidobacterium breve	0.320491	0.125212	0.0107066	0.128479	-	-	-
Alcohol	Bifidobacterium breve	-0.111525	0.267513	0.676894	0.746178	0.925609	0.643561	1.33127
Laxatives	Bifidobacterium breve	0.805155	0.318086	0.0116024	0.0640565	1.74733	1.13423	2.69186
Probiotic	Bifidobacterium breve	-0.449987	0.373186	0.228339	0.851651	0.732049	0.440913	1.21542
Pain medication	Bifidobacterium breve	0.864369	0.329191	0.00885148	0.106218	1.82054	1.16405	2.84728
Depression, anxiety, mood medication	Bifidobacterium breve	0.330232	0.283921	0.245215	0.570015	1.25722	0.854852	1.84897
Antihistamines	Bifidobacterium breve	-0.525758	0.326983	0.108346	0.808867	0.694594	0.445456	1.08307
Sleep aid	Bifidobacterium breve	-0.0124115	0.282463	0.964966	0.992384	0.991434	0.675469	1.4552
Case status	Bifidobacterium dentium	1.69848	0.378539	8.55798e-06	0.000179718	3.24559	1.94066	5.42799
Total sequence count (standardized)	Bifidobacterium dentium	0.157215	0.162013	0.33222	0.581413	-	-	-
Alcohol	Bifidobacterium dentium	-0.799776	0.34614	0.0211726	0.124874	0.574439	0.358934	0.919333
Laxatives	Bifidobacterium dentium	0.524498	0.411576	0.202995	0.460853	1.43843	0.82234	2.5161
Probiotic	Bifidobacterium dentium	-1.00105	0.482872	0.038559	0.453429	0.499637	0.259269	0.962849
Pain medication	Bifidobacterium dentium	0.560226	0.425945	0.188893	0.527006	1.4745	0.826664	2.63003
Depression, anxiety, mood medication	Bifidobacterium dentium	-0.432134	0.367371	0.239914	0.570015	0.741165	0.449945	1.22087
Antihistamines	Bifidobacterium dentium	-0.178648	0.423089	0.672985	0.978855	0.88353	0.497269	1.56983
Sleep aid	Bifidobacterium dentium	0.256096	0.365484	0.483742	0.975761	1.19424	0.726859	1.96216
Case status	Bifidobacterium gallinarum	0.147414	0.120977	0.223468	0.252811	1.10758	0.939718	1.30543
Total sequence count (standardized)	Bifidobacterium gallinarum	0.0610087	0.0517775	0.239118	0.514726	-	-	-
Alcohol	Bifidobacterium gallinarum	0.0700193	0.110622	0.526985	0.650982	1.04973	0.903252	1.21996
Laxatives	Bifidobacterium gallinarum	0.354765	0.131535	0.00717722	0.0463759	1.27878	1.06952	1.52898
Probiotic	Bifidobacterium gallinarum	-0.316744	0.15432	0.0405239	0.453429	0.80288	0.651027	0.990153
Pain medication	Bifidobacterium gallinarum	0.175608	0.136127	0.197504	0.527006	1.12944	0.938741	1.35888
Depression, anxiety, mood medication	Bifidobacterium gallinarum	0.0872782	0.117407	0.457523	0.725131	1.06236	0.905734	1.24608
Antihistamines	Bifidobacterium gallinarum	-0.110222	0.135214	0.415277	0.978855	0.926445	0.770976	1.11327
Sleep aid	Bifidobacterium gallinarum	0.132747	0.116804	0.256174	0.80416	1.09638	0.935501	1.28492
Case status	Bifidobacterium longum	0.775918	0.497831	0.119583	0.159444	1.71228	0.870653	3.36748
Total sequence count (standardized)	Bifidobacterium longum	-0.19073	0.21307	0.37104	0.611125	-	-	-
Alcohol	Bifidobacterium longum	-1.25339	0.455222	0.00606509	0.0621306	0.419462	0.225997	0.778542
Laxatives	Bifidobacterium longum	0.211468	0.54128	0.696162	0.834837	1.15787	0.555	2.41559
Probiotic	Bifidobacterium longum	0.556404	0.635044	0.381266	0.870055	1.4706	0.620593	3.48483
Pain medication	Bifidobacterium longum	-0.263529	0.560177	0.638201	0.800133	0.833048	0.389184	1.78314
Depression, anxiety, mood medication	Bifidobacterium longum	-0.821066	0.483143	0.0897222	0.327681	0.566024	0.29361	1.09118
Antihistamines	Bifidobacterium longum	-0.807908	0.55642	0.146995	0.833209	0.571209	0.268224	1.21645
Sleep aid	Bifidobacterium longum	1.65087	0.480662	0.000631603	0.0530547	3.14022	1.63441	6.03337
Case status	Bifidobacterium pullorum	0.244247	0.203384	0.230225	0.254459	1.18447	0.898515	1.56144
Total sequence count (standardized)	Bifidobacterium pullorum	0.102563	0.0870476	0.239135	0.514726	-	-	-
Alcohol	Bifidobacterium pullorum	0.088267	0.185977	0.635223	0.721064	1.06309	0.825736	1.36868
Laxatives	Bifidobacterium pullorum	0.383883	0.221135	0.0830476	0.301059	1.30485	0.966244	1.76211
Probiotic	Bifidobacterium pullorum	-0.451484	0.259441	0.0822983	0.628459	0.73129	0.514061	1.04031
Pain medication	Bifidobacterium pullorum	0.305911	0.228855	0.181792	0.527006	1.2362	0.905857	1.68701
Depression, anxiety, mood medication	Bifidobacterium pullorum	0.276936	0.197383	0.161088	0.451047	1.21162	0.926629	1.58426
Antihistamines	Bifidobacterium pullorum	-0.192108	0.22732	0.398368	0.978855	0.875326	0.642757	1.19204
Sleep aid	Bifidobacterium pullorum	0.381664	0.19637	0.0523789	0.48887	1.30284	0.99777	1.7012
Case status	Bifidobacterium saeculare	0.180796	0.12758	0.156931	0.193856	1.13351	0.953126	1.34803
Total sequence count (standardized)	Bifidobacterium saeculare	0.00512441	0.0546037	0.92526	0.977953	-	-	-
Alcohol	Bifidobacterium saeculare	-0.0170958	0.11666	0.883538	0.916262	0.98822	0.843377	1.15794
Laxatives	Bifidobacterium saeculare	0.208987	0.138715	0.132404	0.358773	1.15588	0.957342	1.39558
Probiotic	Bifidobacterium saeculare	-0.164129	0.162744	0.313589	0.870055	0.892467	0.715436	1.11331
Pain medication	Bifidobacterium saeculare	0.195152	0.143557	0.174497	0.527006	1.14484	0.941987	1.39139
Depression, anxiety, mood medication	Bifidobacterium saeculare	0.0797215	0.123816	0.519888	0.752942	1.05681	0.893192	1.25041
Antihistamines	Bifidobacterium saeculare	-0.0740737	0.142595	0.603611	0.978855	0.949952	0.782651	1.15302
Sleep aid	Bifidobacterium saeculare	0.225341	0.12318	0.0678077	0.517804	1.16905	0.988908	1.38202
Case status	Blautia hansenii	-1.08323	0.346384	0.00184405	0.0115949	0.471972	0.294811	0.755595
Total sequence count (standardized)	Blautia hansenii	-0.178758	0.148251	0.228344	0.514726	-	-	-
Alcohol	Blautia hansenii	-0.0260657	0.316737	0.934438	0.950638	0.982095	0.638664	1.5102
Laxatives	Blautia hansenii	0.142319	0.376615	0.705636	0.834837	1.10368	0.661656	1.84099
Probiotic	Blautia hansenii	-0.0510414	0.441854	0.908072	0.953475	0.965239	0.529581	1.75929
Pain medication	Blautia hansenii	0.633798	0.389763	0.104415	0.417662	1.55164	0.913744	2.63487
Depression, anxiety, mood medication	Blautia hansenii	0.631966	0.336164	0.0605684	0.254387	1.54968	0.981516	2.44672
Antihistamines	Blautia hansenii	0.0625614	0.387149	0.871675	0.978855	1.04432	0.617174	1.76709
Sleep aid	Blautia hansenii	-0.531487	0.334438	0.112507	0.593058	0.691841	0.43922	1.08976
Case status	Blautia wexlerae	-1.76409	0.423622	3.54832e-05	0.000596117	0.294411	0.165581	0.523479
Total sequence count (standardized)	Blautia wexlerae	-0.142812	0.181309	0.431178	0.658527	-	-	-
Alcohol	Blautia wexlerae	0.39527	0.387364	0.307918	0.453774	1.31519	0.777026	2.22608
Laxatives	Blautia wexlerae	-0.362846	0.460594	0.431116	0.653835	0.777629	0.415923	1.45389
Probiotic	Blautia wexlerae	-0.137333	0.540381	0.799467	0.909245	0.909198	0.436339	1.8945
Pain medication	Blautia wexlerae	-0.407549	0.476674	0.392878	0.622675	0.753903	0.39452	1.44066
Depression, anxiety, mood medication	Blautia wexlerae	0.153895	0.411123	0.708283	0.901451	1.11257	0.636439	1.9449
Antihistamines	Blautia wexlerae	-0.0789959	0.473477	0.867547	0.978855	0.946716	0.497576	1.80128
Sleep aid	Blautia wexlerae	-0.467314	0.409012	0.253653	0.80416	0.72331	0.414954	1.26081
Case status	Butyricicoccus pullicaecorum	-0.279785	0.15899	0.0789212	0.116305	0.823714	0.663696	1.02231
Total sequence count (standardized)	Butyricicoccus pullicaecorum	0.00791794	0.0680469	0.907403	0.977204	-	-	-
Alcohol	Butyricicoccus pullicaecorum	0.0591993	0.145382	0.683997	0.746178	1.04189	0.855151	1.2694
Laxatives	Butyricicoccus pullicaecorum	-0.081503	0.172865	0.637456	0.799199	0.945073	0.747259	1.19525
Probiotic	Butyricicoccus pullicaecorum	-0.00900983	0.20281	0.964579	0.987426	0.993774	0.754442	1.30903
Pain medication	Butyricicoccus pullicaecorum	-0.153153	0.178901	0.392272	0.622675	0.899283	0.705248	1.1467
Depression, anxiety, mood medication	Butyricicoccus pullicaecorum	0.0231233	0.154299	0.880922	0.950041	1.01616	0.823989	1.25314
Antihistamines	Butyricicoccus pullicaecorum	0.501016	0.177701	0.00495872	0.416532	1.41521	1.11167	1.80164
Sleep aid	Butyricicoccus pullicaecorum	-0.173614	0.153506	0.25848	0.80416	0.886619	0.719723	1.09222
Case status	Candidatus Methanomassiliicoccus intestinalis	0.379844	0.167503	0.0236793	0.0454825	1.3012	1.03637	1.63371
Total sequence count (standardized)	Candidatus Methanomassiliicoccus intestinalis	-0.0214218	0.0716908	0.765183	0.940256	-	-	-
Alcohol	Candidatus Methanomassiliicoccus intestinalis	0.0452349	0.153167	0.767836	0.826901	1.03185	0.838003	1.27054
Laxatives	Candidatus Methanomassiliicoccus intestinalis	0.0514285	0.182122	0.77774	0.871068	1.03629	0.809144	1.3272
Probiotic	Candidatus Methanomassiliicoccus intestinalis	0.0503058	0.213671	0.813945	0.909245	1.03548	0.774593	1.38425
Pain medication	Candidatus Methanomassiliicoccus intestinalis	0.0724607	0.188481	0.700775	0.865663	1.05151	0.813965	1.35838
Depression, anxiety, mood medication	Candidatus Methanomassiliicoccus intestinalis	0.024102	0.162561	0.882181	0.950041	1.01685	0.815344	1.26815
Antihistamines	Candidatus Methanomassiliicoccus intestinalis	-0.0248663	0.187217	0.894376	0.978855	0.982912	0.762172	1.26758
Sleep aid	Candidatus Methanomassiliicoccus intestinalis	-0.0682633	0.161727	0.6731	0.992384	0.953785	0.765648	1.18815
Case status	Christensenella minuta	0.317425	0.228943	0.166079	0.202183	1.2461	0.913007	1.70073
Total sequence count (standardized)	Christensenella minuta	0.122951	0.0979866	0.210015	0.514726	-	-	-
Alcohol	Christensenella minuta	-0.350166	0.209348	0.0948812	0.265667	0.784494	0.590297	1.04258
Laxatives	Christensenella minuta	0.57987	0.248924	0.0201404	0.0890418	1.49471	1.06583	2.09618
Probiotic	Christensenella minuta	-0.00832403	0.292044	0.97727	0.987426	0.994247	0.668625	1.47845
Pain medication	Christensenella minuta	-0.0230483	0.257614	0.928738	0.958335	0.984151	0.693529	1.39656
Depression, anxiety, mood medication	Christensenella minuta	0.222992	0.222188	0.315939	0.628778	1.16715	0.863043	1.57842
Antihistamines	Christensenella minuta	-0.21936	0.255886	0.391623	0.978855	0.858947	0.60672	1.21603
Sleep aid	Christensenella minuta	0.10163	0.221047	0.645838	0.992384	1.07299	0.794643	1.44882
Case status	Cloacibacillus evryensis	0.702083	0.255033	0.00607336	0.0222411	1.62685	1.15047	2.3005
Total sequence count (standardized)	Cloacibacillus evryensis	0.0892543	0.109153	0.413833	0.655886	-	-	-
Alcohol	Cloacibacillus evryensis	-0.203751	0.233205	0.382609	0.526871	0.86829	0.632513	1.19196
Laxatives	Cloacibacillus evryensis	0.0946931	0.277292	0.732844	0.852802	1.06784	0.732653	1.55637
Probiotic	Cloacibacillus evryensis	-0.0857005	0.325326	0.792304	0.909245	0.942327	0.605694	1.46605
Pain medication	Cloacibacillus evryensis	-0.224547	0.286973	0.434227	0.651341	0.855864	0.579543	1.26393
Depression, anxiety, mood medication	Cloacibacillus evryensis	0.676154	0.247509	0.00647087	0.0905922	1.59787	1.14158	2.23654
Antihistamines	Cloacibacillus evryensis	0.0744859	0.285048	0.793937	0.978855	1.05299	0.71489	1.55098
Sleep aid	Cloacibacillus evryensis	-0.190298	0.246238	0.439911	0.975761	0.876425	0.627234	1.22461
Case status	Clostridium hylemonae	0.315044	0.120989	0.00942903	0.0293348	1.24405	1.05549	1.4663
Total sequence count (standardized)	Clostridium hylemonae	0.00757525	0.0517827	0.883739	0.977204	-	-	-
Alcohol	Clostridium hylemonae	0.0833694	0.110633	0.451386	0.596671	1.05949	0.911635	1.23132
Laxatives	Clostridium hylemonae	0.0104803	0.131548	0.936525	0.96191	1.00729	0.84244	1.2044
Probiotic	Clostridium hylemonae	-0.129612	0.154336	0.40133	0.870055	0.914078	0.741177	1.12731
Pain medication	Clostridium hylemonae	0.0778865	0.136141	0.567452	0.755859	1.05547	0.877244	1.26991
Depression, anxiety, mood medication	Clostridium hylemonae	-0.0573096	0.117419	0.625661	0.809251	0.961055	0.819349	1.12727
Antihistamines	Clostridium hylemonae	-0.156605	0.135228	0.247257	0.978855	0.897134	0.74657	1.07806
Sleep aid	Clostridium hylemonae	0.0317825	0.116816	0.785653	0.992384	1.02227	0.872256	1.19809
Case status	Clostridium innocuum	0.504857	0.386103	0.191485	0.223399	1.41898	0.839787	2.39765
Total sequence count (standardized)	Clostridium innocuum	0.161879	0.16525	0.327653	0.581413	-	-	-
Alcohol	Clostridium innocuum	-0.675818	0.353056	0.0560382	0.169077	0.625977	0.387479	1.01127
Laxatives	Clostridium innocuum	0.456814	0.4198	0.276927	0.540974	1.37251	0.775934	2.42775
Probiotic	Clostridium innocuum	0.253494	0.49252	0.606948	0.909245	1.19209	0.610538	2.32759
Pain medication	Clostridium innocuum	0.528104	0.434456	0.224601	0.527006	1.44203	0.799168	2.60203
Depression, anxiety, mood medication	Clostridium innocuum	0.743445	0.374711	0.0476745	0.235568	1.67417	1.00627	2.78539
Antihistamines	Clostridium innocuum	-0.060028	0.431542	0.889414	0.978855	0.959245	0.533718	1.72404
Sleep aid	Clostridium innocuum	-0.0548292	0.372787	0.883115	0.992384	0.962708	0.580154	1.59752
Case status	Clostridium leptum	1.77234	0.353008	6.67336e-07	1.86854e-05	3.41607	2.11468	5.51833
Total sequence count (standardized)	Clostridium leptum	0.234602	0.151086	0.120969	0.395738	-	-	-
Alcohol	Clostridium leptum	-0.194985	0.322794	0.546021	0.658448	0.873582	0.563442	1.35444
Laxatives	Clostridium leptum	0.419863	0.383817	0.274401	0.540974	1.3378	0.794204	2.25346
Probiotic	Clostridium leptum	-0.914757	0.450304	0.0426224	0.453429	0.530433	0.287702	0.977954
Pain medication	Clostridium leptum	0.409822	0.397217	0.302584	0.552544	1.32852	0.774468	2.27895
Depression, anxiety, mood medication	Clostridium leptum	-0.270603	0.342593	0.429896	0.722225	0.828973	0.52048	1.32031
Antihistamines	Clostridium leptum	0.630574	0.394553	0.110489	0.808867	1.54818	0.905791	2.64615
Sleep aid	Clostridium leptum	0.3489	0.340833	0.306376	0.887435	1.27359	0.801551	2.02361
Case status	Clostridium sp CAG 299	-0.965749	0.321018	0.00272878	0.0143261	0.512012	0.331035	0.79193
Total sequence count (standardized)	Clostridium sp CAG 299	0.146315	0.137394	0.287308	0.574617	-	-	-
Alcohol	Clostridium sp CAG 299	0.00166656	0.293542	0.995472	0.995472	1.00116	0.671903	1.49175
Laxatives	Clostridium sp CAG 299	-0.332644	0.349035	0.340928	0.596624	0.79408	0.494228	1.27586
Probiotic	Clostridium sp CAG 299	0.185416	0.409497	0.650853	0.909245	1.13714	0.651936	1.98347
Pain medication	Clostridium sp CAG 299	-0.124135	0.36122	0.731219	0.89018	0.917554	0.561701	1.49885
Depression, anxiety, mood medication	Clostridium sp CAG 299	0.204235	0.311546	0.512347	0.752942	1.15208	0.754506	1.75913
Antihistamines	Clostridium sp CAG 299	0.332334	0.358798	0.354666	0.978855	1.25905	0.773295	2.04993
Sleep aid	Clostridium sp CAG 299	-0.207974	0.309946	0.502462	0.975761	0.865752	0.568224	1.31907
Case status	Clostridium sp CAG 58	-0.129588	0.424028	0.759999	0.769156	0.914092	0.513813	1.6262
Total sequence count (standardized)	Clostridium sp CAG 58	0.363011	0.181482	0.0458925	0.250315	-	-	-
Alcohol	Clostridium sp CAG 58	0.741233	0.387736	0.0563589	0.169077	1.6716	0.987101	2.83077
Laxatives	Clostridium sp CAG 58	-1.36967	0.461036	0.00308028	0.0323429	0.386979	0.206856	0.723947
Probiotic	Clostridium sp CAG 58	-0.442887	0.540899	0.413204	0.870055	0.735661	0.352807	1.53398
Pain medication	Clostridium sp CAG 58	-0.157195	0.477131	0.741917	0.8903	0.896767	0.468989	1.71473
Depression, anxiety, mood medication	Clostridium sp CAG 58	-0.933952	0.411518	0.0235659	0.145556	0.523422	0.29926	0.915494
Antihistamines	Clostridium sp CAG 58	0.34224	0.473931	0.470477	0.978855	1.26772	0.66588	2.41353
Sleep aid	Clostridium sp CAG 58	-0.400806	0.409404	0.327949	0.893457	0.757435	0.434299	1.321
Case status	Collinsella massiliensis	0.968057	0.251252	0.000128395	0.00154074	1.9562	1.3905	2.75206
Total sequence count (standardized)	Collinsella massiliensis	0.00431519	0.107535	0.968003	0.977953	-	-	-
Alcohol	Collinsella massiliensis	0.490453	0.229748	0.0331586	0.145075	1.40489	1.02822	1.91954
Laxatives	Collinsella massiliensis	-0.166218	0.27318	0.543099	0.735812	0.891176	0.614868	1.29165
Probiotic	Collinsella massiliensis	0.0392535	0.320502	0.902561	0.953475	1.02758	0.664835	1.58825
Pain medication	Collinsella massiliensis	1.15913	0.282718	4.66118e-05	0.0019577	2.23323	1.52098	3.279
Depression, anxiety, mood medication	Collinsella massiliensis	0.32566	0.243839	0.182168	0.493616	1.25324	0.899836	1.74543
Antihistamines	Collinsella massiliensis	0.291644	0.280822	0.299409	0.978855	1.22403	0.835803	1.7926
Sleep aid	Collinsella massiliensis	0.513966	0.242587	0.0344993	0.48887	1.42797	1.02704	1.98541
Case status	Coprobacillus cateniformis	0.793004	0.234847	0.000777786	0.00661478	1.73268	1.25937	2.38387
Total sequence count (standardized)	Coprobacillus cateniformis	0.0444054	0.100513	0.658793	0.87839	-	-	-
Alcohol	Coprobacillus cateniformis	0.239351	0.214746	0.265447	0.398171	1.18046	0.881754	1.58036
Laxatives	Coprobacillus cateniformis	0.69833	0.255343	0.00641227	0.0463759	1.62262	1.14699	2.29549
Probiotic	Coprobacillus cateniformis	-0.249096	0.299575	0.406001	0.870055	0.841423	0.560092	1.26407
Pain medication	Coprobacillus cateniformis	0.303052	0.264258	0.251889	0.527006	1.23375	0.86161	1.76663
Depression, anxiety, mood medication	Coprobacillus cateniformis	0.0153844	0.227918	0.946205	0.969283	1.01072	0.741576	1.37755
Antihistamines	Coprobacillus cateniformis	0.120529	0.262485	0.646257	0.978855	1.08713	0.761047	1.55294
Sleep aid	Coprobacillus cateniformis	0.00552436	0.226747	0.98057	0.992384	1.00384	0.737697	1.36599
Case status	Dialister invisus	-0.835827	0.330873	0.0117715	0.0314526	0.560262	0.357413	0.878239
Total sequence count (standardized)	Dialister invisus	0.101242	0.141612	0.474915	0.67615	-	-	-
Alcohol	Dialister invisus	-0.481453	0.302554	0.112034	0.270758	0.716256	0.474849	1.08039
Laxatives	Dialister invisus	0.293609	0.35975	0.414717	0.653835	1.2257	0.751841	1.99823
Probiotic	Dialister invisus	-0.232977	0.422069	0.581147	0.904007	0.850877	0.479555	1.50972
Pain medication	Dialister invisus	-0.443602	0.37231	0.233902	0.527006	0.735297	0.443397	1.21936
Depression, anxiety, mood medication	Dialister invisus	-0.228136	0.321111	0.477677	0.729543	0.853737	0.551903	1.32064
Antihistamines	Dialister invisus	0.18037	0.369813	0.625906	0.978855	1.13317	0.685646	1.87281
Sleep aid	Dialister invisus	0.017725	0.319462	0.95577	0.992384	1.01236	0.655914	1.56252
Case status	Eisenbergiella tayi	0.852511	0.347759	0.0144932	0.0347837	1.80564	1.12576	2.89612
Total sequence count (standardized)	Eisenbergiella tayi	0.570835	0.14884	0.000137778	0.0115733	-	-	-
Alcohol	Eisenbergiella tayi	-0.28287	0.317995	0.374043	0.52366	0.821954	0.533611	1.26611
Laxatives	Eisenbergiella tayi	1.2762	0.37811	0.000781937	0.0164207	2.422	1.44904	4.04824
Probiotic	Eisenbergiella tayi	-0.6581	0.443609	0.138427	0.775192	0.633712	0.34686	1.15779
Pain medication	Eisenbergiella tayi	0.431423	0.391311	0.270653	0.528718	1.34856	0.792484	2.29484
Depression, anxiety, mood medication	Eisenbergiella tayi	0.852703	0.337499	0.0117579	0.123458	1.80588	1.14172	2.85641
Antihistamines	Eisenbergiella tayi	-0.257388	0.388687	0.50808	0.978855	0.836601	0.493385	1.41857
Sleep aid	Eisenbergiella tayi	0.488254	0.335766	0.146392	0.647207	1.40275	0.888937	2.21354
Case status	Enorma massiliensis	0.721057	0.279965	0.0102305	0.029701	1.64839	1.12687	2.41126
Total sequence count (standardized)	Enorma massiliensis	-0.0677812	0.119824	0.571813	0.774714	-	-	-
Alcohol	Enorma massiliensis	0.580089	0.256003	0.0237856	0.124874	1.49494	1.05579	2.11675
Laxatives	Enorma massiliensis	-0.11675	0.304399	0.701443	0.834837	0.922263	0.609893	1.39462
Probiotic	Enorma massiliensis	0.0764777	0.357129	0.830501	0.909245	1.05444	0.649097	1.71291
Pain medication	Enorma massiliensis	0.577397	0.315026	0.0672856	0.33247	1.49215	0.972619	2.28921
Depression, anxiety, mood medication	Enorma massiliensis	0.179434	0.271705	0.509232	0.752942	1.13244	0.782896	1.63805
Antihistamines	Enorma massiliensis	-0.140645	0.312913	0.653243	0.978855	0.907113	0.592976	1.38767
Sleep aid	Enorma massiliensis	0.0805167	0.270309	0.765899	0.992384	1.0574	0.732404	1.5266
Case status	Enterococcus avium	0.582448	0.187088	0.00193249	0.0115949	1.49739	1.16131	1.93072
Total sequence count (standardized)	Enterococcus avium	0.1334	0.0800728	0.0962029	0.35135	-	-	-
Alcohol	Enterococcus avium	-0.334946	0.171075	0.0506741	0.169077	0.792814	0.628397	1.00025
Laxatives	Enterococcus avium	0.381766	0.203416	0.0610009	0.232913	1.30294	0.988334	1.71768
Probiotic	Enterococcus avium	-0.172506	0.238653	0.470044	0.870055	0.8873	0.641595	1.2271
Pain medication	Enterococcus avium	-0.0487511	0.210518	0.81694	0.9227	0.966773	0.726299	1.28687
Depression, anxiety, mood medication	Enterococcus avium	0.102483	0.181568	0.572657	0.788577	1.07362	0.838923	1.37397
Antihistamines	Enterococcus avium	-0.224897	0.209106	0.282546	0.978855	0.855656	0.644055	1.13678
Sleep aid	Enterococcus avium	0.41526	0.180635	0.0218306	0.48887	1.33354	1.04334	1.70445
Case status	Enterococcus faecium	0.267091	0.197704	0.177181	0.209622	1.20338	0.919927	1.57417
Total sequence count (standardized)	Enterococcus faecium	0.0632351	0.0846166	0.455148	0.670744	-	-	-
Alcohol	Enterococcus faecium	-0.284351	0.180783	0.116236	0.271218	0.821111	0.642298	1.0497
Laxatives	Enterococcus faecium	0.206208	0.214959	0.337772	0.596624	1.15365	0.86148	1.54492
Probiotic	Enterococcus faecium	-0.155031	0.252195	0.538953	0.870617	0.898113	0.637575	1.26512
Pain medication	Enterococcus faecium	-0.0401614	0.222464	0.856793	0.9227	0.972546	0.718874	1.31573
Depression, anxiety, mood medication	Enterococcus faecium	-0.0514575	0.191871	0.788641	0.920847	0.964961	0.743536	1.25233
Antihistamines	Enterococcus faecium	-0.348217	0.220971	0.115552	0.808867	0.785554	0.581834	1.0606
Sleep aid	Enterococcus faecium	0.298609	0.190886	0.11823	0.593058	1.22996	0.948996	1.5941
Case status	Escherichia coli	1.01553	0.422566	0.0165325	0.0385356	2.02164	1.13863	3.58943
Total sequence count (standardized)	Escherichia coli	0.175494	0.180857	0.332236	0.581413	-	-	-
Alcohol	Escherichia coli	-0.230035	0.386399	0.551831	0.658448	0.852614	0.504394	1.44124
Laxatives	Escherichia coli	0.632169	0.459446	0.16932	0.418319	1.54989	0.830271	2.89323
Probiotic	Escherichia coli	-0.502884	0.539034	0.351203	0.870055	0.705695	0.339294	1.46777
Pain medication	Escherichia coli	0.881097	0.475486	0.0643332	0.33247	1.84178	0.965364	3.51384
Depression, anxiety, mood medication	Escherichia coli	0.199844	0.410099	0.626206	0.809251	1.14857	0.65795	2.00505
Antihistamines	Escherichia coli	-0.794778	0.472297	0.0928999	0.808867	0.576432	0.303448	1.09499
Sleep aid	Escherichia coli	-0.00147379	0.407993	0.997119	0.997119	0.998979	0.573896	1.73892
Case status	Eubacterium callanderi	0.297067	0.208641	0.154984	0.193856	1.22864	0.925388	1.63128
Total sequence count (standardized)	Eubacterium callanderi	-0.100634	0.0892977	0.260182	0.533056	-	-	-
Alcohol	Eubacterium callanderi	-0.304406	0.190784	0.111079	0.270758	0.809775	0.624883	1.04937
Laxatives	Eubacterium callanderi	0.596282	0.226851	0.00878026	0.0526816	1.51181	1.11084	2.05752
Probiotic	Eubacterium callanderi	-0.25523	0.266147	0.337929	0.870055	0.837854	0.583628	1.20282
Pain medication	Eubacterium callanderi	0.0518294	0.234771	0.825344	0.9227	1.03658	0.7535	1.42601
Depression, anxiety, mood medication	Eubacterium callanderi	0.015188	0.202486	0.940232	0.969283	1.01058	0.767541	1.33058
Antihistamines	Eubacterium callanderi	0.322719	0.233196	0.16687	0.833209	1.25069	0.911083	1.71687
Sleep aid	Eubacterium callanderi	0.494025	0.201446	0.0144551	0.48887	1.40837	1.07117	1.85171
Case status	Eubacterium eligens	-0.206642	0.440931	0.639479	0.655076	0.866552	0.476033	1.57744
Total sequence count (standardized)	Eubacterium eligens	0.334473	0.188717	0.0768083	0.31285	-	-	-
Alcohol	Eubacterium eligens	1.21991	0.403192	0.00257994	0.043343	2.32933	1.34691	4.0283
Laxatives	Eubacterium eligens	-0.316419	0.479413	0.509482	0.701581	0.803061	0.418683	1.54032
Probiotic	Eubacterium eligens	0.169302	0.56246	0.763509	0.909245	1.12451	0.523725	2.4145
Pain medication	Eubacterium eligens	-0.0285387	0.496151	0.954149	0.965644	0.980413	0.499656	1.92374
Depression, anxiety, mood medication	Eubacterium eligens	-1.35638	0.427921	0.00159833	0.0335649	0.390561	0.218377	0.698507
Antihistamines	Eubacterium eligens	0.616497	0.492823	0.211407	0.887908	1.53315	0.784891	2.99474
Sleep aid	Eubacterium eligens	-0.382036	0.425724	0.369851	0.935044	0.767354	0.430339	1.3683
Case status	Eubacterium hallii	-0.104954	0.391459	0.788701	0.788701	0.929835	0.546308	1.58261
Total sequence count (standardized)	Eubacterium hallii	-0.0670015	0.167543	0.689358	0.890862	-	-	-
Alcohol	Eubacterium hallii	0.911924	0.357954	0.011078	0.0917032	1.88155	1.15696	3.05996
Laxatives	Eubacterium hallii	-0.654381	0.425624	0.124671	0.349078	0.635348	0.356357	1.13276
Probiotic	Eubacterium hallii	0.633442	0.499353	0.205069	0.851651	1.55126	0.78715	3.05712
Pain medication	Eubacterium hallii	-0.815303	0.440483	0.0646375	0.33247	0.568289	0.312375	1.03386
Depression, anxiety, mood medication	Eubacterium hallii	-0.288409	0.379909	0.448039	0.725131	0.818805	0.488682	1.37194
Antihistamines	Eubacterium hallii	0.191807	0.437529	0.661254	0.978855	1.14219	0.630361	2.06962
Sleep aid	Eubacterium hallii	-0.211884	0.377958	0.575264	0.976843	0.863409	0.516671	1.44284
Case status	Eubacterium limosum	0.457091	0.191765	0.0174328	0.0385356	1.37277	1.05792	1.78132
Total sequence count (standardized)	Eubacterium limosum	-0.0624723	0.0820745	0.446837	0.670255	-	-	-
Alcohol	Eubacterium limosum	0.141	0.175352	0.421636	0.571249	1.10267	0.86893	1.39928
Laxatives	Eubacterium limosum	0.231148	0.208501	0.268008	0.540974	1.17377	0.884226	1.55812
Probiotic	Eubacterium limosum	-0.183502	0.244619	0.453436	0.870055	0.880563	0.631583	1.22769
Pain medication	Eubacterium limosum	-0.00788012	0.21578	0.97088	0.97088	0.994553	0.741845	1.33334
Depression, anxiety, mood medication	Eubacterium limosum	0.306564	0.186107	0.0999947	0.349982	1.23676	0.960458	1.59254
Antihistamines	Eubacterium limosum	0.202708	0.214333	0.344625	0.978855	1.15086	0.860123	1.53986
Sleep aid	Eubacterium limosum	0.0201506	0.185151	0.913369	0.992384	1.01407	0.788539	1.30409
Case status	Eubacterium ramulus	-0.497056	0.409906	0.225724	0.252811	0.708551	0.405993	1.23658
Total sequence count (standardized)	Eubacterium ramulus	0.0103816	0.175438	0.952831	0.977953	-	-	-
Alcohol	Eubacterium ramulus	0.534872	0.374822	0.154064	0.308128	1.44881	0.870684	2.41082
Laxatives	Eubacterium ramulus	-0.341604	0.445681	0.443674	0.653835	0.789164	0.430732	1.44586
Probiotic	Eubacterium ramulus	0.338284	0.522885	0.51789	0.870055	1.26425	0.62133	2.57244
Pain medication	Eubacterium ramulus	-0.48549	0.461241	0.292931	0.546805	0.714255	0.381691	1.33658
Depression, anxiety, mood medication	Eubacterium ramulus	-0.723662	0.397812	0.0693596	0.277438	0.605558	0.352727	1.03962
Antihistamines	Eubacterium ramulus	-0.171525	0.458147	0.708239	0.978855	0.887904	0.476486	1.65456
Sleep aid	Eubacterium ramulus	-0.0964909	0.395769	0.807459	0.992384	0.935305	0.546314	1.60127
Case status	Eubacterium rectale	-0.957473	0.534885	0.0739148	0.111117	0.514958	0.248989	1.06504
Total sequence count (standardized)	Eubacterium rectale	0.165521	0.228929	0.469928	0.67615	-	-	-
Alcohol	Eubacterium rectale	0.731078	0.489105	0.135476	0.284499	1.65988	0.854074	3.22595
Laxatives	Eubacterium rectale	-0.929263	0.581568	0.110565	0.331695	0.525127	0.238302	1.15718
Probiotic	Eubacterium rectale	0.426668	0.68231	0.531977	0.870617	1.34413	0.531942	3.39638
Pain medication	Eubacterium rectale	-0.473919	0.601871	0.431332	0.651341	0.720006	0.317849	1.63099
Depression, anxiety, mood medication	Eubacterium rectale	-0.997494	0.519104	0.0551011	0.243605	0.500869	0.247425	1.01392
Antihistamines	Eubacterium rectale	-0.306496	0.597835	0.608353	0.978855	0.808603	0.358923	1.82167
Sleep aid	Eubacterium rectale	-0.021978	0.516438	0.966068	0.992384	0.984881	0.488288	1.98652
Case status	Eubacterium sp CAG 38	-0.445729	0.444031	0.31584	0.340135	0.734213	0.401639	1.34217
Total sequence count (standardized)	Eubacterium sp CAG 38	-0.0143428	0.190044	0.939863	0.977953	-	-	-
Alcohol	Eubacterium sp CAG 38	0.531602	0.406027	0.190907	0.341196	1.44553	0.832654	2.50952
Laxatives	Eubacterium sp CAG 38	-1.19382	0.482784	0.0136638	0.0640565	0.437144	0.226868	0.842319
Probiotic	Eubacterium sp CAG 38	0.23986	0.566415	0.672093	0.909245	1.18088	0.547028	2.54918
Pain medication	Eubacterium sp CAG 38	-0.269888	0.499639	0.58927	0.755859	0.829384	0.420687	1.63513
Depression, anxiety, mood medication	Eubacterium sp CAG 38	-0.655613	0.43093	0.128653	0.385959	0.634806	0.353496	1.13998
Antihistamines	Eubacterium sp CAG 38	0.976886	0.496288	0.0494523	0.808867	1.96821	1.00289	3.8627
Sleep aid	Eubacterium sp CAG 38	-0.274162	0.428717	0.522729	0.975761	0.82693	0.461868	1.48054
Case status	Faecalibacterium prausnitzii	-0.709399	0.413831	0.086969	0.125955	0.611575	0.348563	1.07304
Total sequence count (standardized)	Faecalibacterium prausnitzii	0.260073	0.177118	0.142496	0.427487	-	-	-
Alcohol	Faecalibacterium prausnitzii	1.37107	0.378412	0.000313896	0.0131836	2.58662	1.5469	4.32516
Laxatives	Faecalibacterium prausnitzii	-0.441013	0.449949	0.327384	0.596624	0.736617	0.399727	1.35744
Probiotic	Faecalibacterium prausnitzii	-0.56328	0.527892	0.286355	0.870055	0.676762	0.330347	1.38644
Pain medication	Faecalibacterium prausnitzii	-1.14118	0.465657	0.0145237	0.121999	0.45339	0.240838	0.853529
Depression, anxiety, mood medication	Faecalibacterium prausnitzii	-1.6201	0.401622	6.14408e-05	0.00258052	0.325313	0.188511	0.561391
Antihistamines	Faecalibacterium prausnitzii	0.606868	0.462534	0.189971	0.839871	1.52295	0.812422	2.85489
Sleep aid	Faecalibacterium prausnitzii	0.129143	0.399559	0.746639	0.992384	1.09364	0.635519	1.88202
Case status	Fusicatenibacter saccharivorans	-1.1484	0.576395	0.0467517	0.0801458	0.451127	0.206165	0.987149
Total sequence count (standardized)	Fusicatenibacter saccharivorans	0.376753	0.246695	0.127202	0.395738	-	-	-
Alcohol	Fusicatenibacter saccharivorans	1.09193	0.527062	0.0386887	0.14772	2.13159	1.04166	4.36194
Laxatives	Fusicatenibacter saccharivorans	-1.71865	0.626701	0.00626903	0.0463759	0.303832	0.129679	0.711867
Probiotic	Fusicatenibacter saccharivorans	-0.0115921	0.735262	0.987426	0.987426	0.991997	0.365336	2.69357
Pain medication	Fusicatenibacter saccharivorans	-0.465144	0.64858	0.473527	0.685798	0.724399	0.300126	1.74845
Depression, anxiety, mood medication	Fusicatenibacter saccharivorans	-1.43399	0.559389	0.0105886	0.123458	0.370107	0.173092	0.791365
Antihistamines	Fusicatenibacter saccharivorans	-0.0359236	0.64423	0.955549	0.978855	0.975407	0.406516	2.34042
Sleep aid	Fusicatenibacter saccharivorans	0.663244	0.556517	0.233787	0.80416	1.58364	0.743535	3.37296
Case status	Harryflintia acetispora	0.630008	0.263716	0.0171827	0.0385356	1.54757	1.08157	2.21436
Total sequence count (standardized)	Harryflintia acetispora	0.33052	0.112869	0.00352813	0.0740907	-	-	-
Alcohol	Harryflintia acetispora	-0.302135	0.241144	0.210689	0.368606	0.811051	0.584479	1.12545
Laxatives	Harryflintia acetispora	0.210235	0.286732	0.463697	0.670515	1.15688	0.783628	1.70791
Probiotic	Harryflintia acetispora	0.116862	0.336401	0.728413	0.909245	1.08437	0.686588	1.71262
Pain medication	Harryflintia acetispora	-0.191125	0.296742	0.519755	0.715728	0.875923	0.585305	1.31084
Depression, anxiety, mood medication	Harryflintia acetispora	-0.24191	0.255935	0.34491	0.632047	0.845625	0.597271	1.19725
Antihistamines	Harryflintia acetispora	-0.100879	0.294752	0.732275	0.978855	0.932465	0.624775	1.39169
Sleep aid	Harryflintia acetispora	-0.0549123	0.254621	0.829318	0.992384	0.962653	0.681144	1.36051
Case status	Hungatella hathewayi	0.620339	0.374331	0.0979675	0.13273	1.53724	0.924439	2.55625
Total sequence count (standardized)	Hungatella hathewayi	0.322296	0.160212	0.0446697	0.250315	-	-	-
Alcohol	Hungatella hathewayi	-0.830196	0.342292	0.0155653	0.100576	0.562453	0.353287	0.895457
Laxatives	Hungatella hathewayi	1.17117	0.407001	0.00414049	0.0386446	2.25194	1.29544	3.91466
Probiotic	Hungatella hathewayi	0.277768	0.477504	0.560967	0.88908	1.21232	0.633695	2.31928
Pain medication	Hungatella hathewayi	0.582778	0.42121	0.166966	0.527006	1.49773	0.845107	2.65433
Depression, anxiety, mood medication	Hungatella hathewayi	0.515144	0.363287	0.156672	0.451047	1.42914	0.872424	2.3411
Antihistamines	Hungatella hathewayi	0.00448267	0.418385	0.991455	0.991455	1.00311	0.568191	1.77094
Sleep aid	Hungatella hathewayi	0.562638	0.361421	0.120024	0.593058	1.47697	0.903911	2.41333
Case status	Klebsiella pneumoniae	0.800794	0.371026	0.0312718	0.0571049	1.74206	1.05233	2.88387
Total sequence count (standardized)	Klebsiella pneumoniae	0.367258	0.158798	0.0210512	0.188253	-	-	-
Alcohol	Klebsiella pneumoniae	-1.08752	0.33927	0.00141505	0.0297161	0.470569	0.296789	0.746103
Laxatives	Klebsiella pneumoniae	-0.0266431	0.403408	0.947362	0.96191	0.981702	0.567494	1.69824
Probiotic	Klebsiella pneumoniae	-0.703601	0.473289	0.137604	0.775192	0.614038	0.322809	1.168
Pain medication	Klebsiella pneumoniae	0.659076	0.417492	0.114906	0.438732	1.57907	0.895517	2.78439
Depression, anxiety, mood medication	Klebsiella pneumoniae	-0.181828	0.360079	0.613756	0.809251	0.881585	0.540519	1.43786
Antihistamines	Klebsiella pneumoniae	0.0328628	0.414692	0.936861	0.978855	1.02304	0.582394	1.79708
Sleep aid	Klebsiella pneumoniae	-0.250635	0.35823	0.484399	0.975761	0.840526	0.516641	1.36746
Case status	Klebsiella quasipneumoniae	0.444713	0.230373	0.0539953	0.0872232	1.36104	0.995285	1.86121
Total sequence count (standardized)	Klebsiella quasipneumoniae	0.141854	0.0985988	0.150722	0.436575	-	-	-
Alcohol	Klebsiella quasipneumoniae	-0.736562	0.210656	0.000503757	0.0141052	0.600168	0.450798	0.79903
Laxatives	Klebsiella quasipneumoniae	-0.0485882	0.250479	0.846252	0.903561	0.966882	0.687996	1.35882
Probiotic	Klebsiella quasipneumoniae	-0.405964	0.293869	0.16762	0.828241	0.754732	0.506296	1.12507
Pain medication	Klebsiella quasipneumoniae	0.286714	0.259224	0.269119	0.528718	1.21986	0.857754	1.73483
Depression, anxiety, mood medication	Klebsiella quasipneumoniae	-0.0767707	0.223576	0.731428	0.903528	0.948178	0.699803	1.28471
Antihistamines	Klebsiella quasipneumoniae	0.0937118	0.257485	0.716014	0.978855	1.06711	0.752123	1.51402
Sleep aid	Klebsiella quasipneumoniae	-0.0152204	0.222428	0.945466	0.992384	0.989505	0.731445	1.33861
Case status	Lachnoclostridium sp An131	0.33199	0.173229	0.0557455	0.0883514	1.25875	0.994789	1.59275
Total sequence count (standardized)	Lachnoclostridium sp An131	0.101503	0.0741411	0.17146	0.458752	-	-	-
Alcohol	Lachnoclostridium sp An131	-0.093186	0.158402	0.556545	0.658448	0.93745	0.755941	1.16254
Laxatives	Lachnoclostridium sp An131	0.776861	0.188347	4.2003e-05	0.00348589	1.7134	1.32657	2.21303
Probiotic	Lachnoclostridium sp An131	0.178297	0.220974	0.42004	0.870055	1.13155	0.838096	1.52775
Pain medication	Lachnoclostridium sp An131	-0.107382	0.194923	0.581898	0.755859	0.928271	0.712306	1.20972
Depression, anxiety, mood medication	Lachnoclostridium sp An131	-0.000739843	0.168118	0.99649	0.99649	0.999487	0.795398	1.25594
Antihistamines	Lachnoclostridium sp An131	0.0692603	0.193615	0.720669	0.978855	1.04918	0.806515	1.36485
Sleep aid	Lachnoclostridium sp An131	-0.153705	0.167254	0.358446	0.935044	0.898939	0.716221	1.12827
Case status	Lactobacillus fermentum	0.602852	0.332202	0.0700328	0.10894	1.51872	0.967099	2.38496
Total sequence count (standardized)	Lactobacillus fermentum	0.193161	0.142181	0.174763	0.458752	-	-	-
Alcohol	Lactobacillus fermentum	-0.692291	0.303769	0.0229932	0.124874	0.61887	0.40961	0.935038
Laxatives	Lactobacillus fermentum	-0.0127492	0.361195	0.971854	0.971854	0.991202	0.606807	1.6191
Probiotic	Lactobacillus fermentum	-0.147968	0.423764	0.727071	0.909245	0.902521	0.507491	1.60504
Pain medication	Lactobacillus fermentum	1.29149	0.373805	0.000586449	0.0164206	2.44781	1.47308	4.06752
Depression, anxiety, mood medication	Lactobacillus fermentum	0.31962	0.322401	0.321874	0.628778	1.248	0.805365	1.93392
Antihistamines	Lactobacillus fermentum	-0.133282	0.371298	0.719741	0.978855	0.911755	0.550561	1.50991
Sleep aid	Lactobacillus fermentum	0.525005	0.320745	0.102154	0.593058	1.43894	0.930672	2.22478
Case status	Lactobacillus gasseri	0.204302	0.137446	0.13766	0.177898	1.15213	0.955884	1.38866
Total sequence count (standardized)	Lactobacillus gasseri	0.0768201	0.0588265	0.192061	0.488883	-	-	-
Alcohol	Lactobacillus gasseri	-0.266033	0.125682	0.0346673	0.145075	0.831603	0.70107	0.986441
Laxatives	Lactobacillus gasseri	0.0289265	0.149442	0.846579	0.903561	1.02025	0.832787	1.24992
Probiotic	Lactobacillus gasseri	-0.0594754	0.175329	0.734554	0.909245	0.959613	0.756221	1.21771
Pain medication	Lactobacillus gasseri	0.425792	0.154659	0.00606991	0.101974	1.34331	1.08874	1.6574
Depression, anxiety, mood medication	Lactobacillus gasseri	0.257385	0.133391	0.0541013	0.243605	1.19531	0.997189	1.43279
Antihistamines	Lactobacillus gasseri	-0.0912303	0.153622	0.552813	0.978855	0.938722	0.761898	1.15658
Sleep aid	Lactobacillus gasseri	-0.176791	0.132706	0.183264	0.733057	0.884668	0.738723	1.05945
Case status	Lactobacillus paragasseri	0.50297	0.200981	0.012576	0.0314954	1.41713	1.07852	1.86205
Total sequence count (standardized)	Lactobacillus paragasseri	0.170662	0.086019	0.047679	0.250315	-	-	-
Alcohol	Lactobacillus paragasseri	-0.204951	0.183779	0.265179	0.398171	0.867568	0.675881	1.11362
Laxatives	Lactobacillus paragasseri	-0.0971541	0.218522	0.65676	0.811292	0.934875	0.694739	1.25801
Probiotic	Lactobacillus paragasseri	-0.286416	0.256375	0.264336	0.866943	0.819936	0.57878	1.16157
Pain medication	Lactobacillus paragasseri	0.377137	0.226151	0.0958738	0.410359	1.29876	0.955205	1.76589
Depression, anxiety, mood medication	Lactobacillus paragasseri	0.141182	0.195051	0.469439	0.729543	1.10281	0.846089	1.43742
Antihistamines	Lactobacillus paragasseri	-0.0931947	0.224634	0.678372	0.978855	0.937445	0.690888	1.27199
Sleep aid	Lactobacillus paragasseri	-0.101077	0.194049	0.602627	0.976843	0.932337	0.716275	1.21357
Case status	Lactobacillus reuteri	0.441681	0.262444	0.0928686	0.127885	1.35819	0.950851	1.94002
Total sequence count (standardized)	Lactobacillus reuteri	0.0139926	0.112325	0.900901	0.977204	-	-	-
Alcohol	Lactobacillus reuteri	-0.331876	0.239981	0.167167	0.312045	0.794503	0.573458	1.10075
Laxatives	Lactobacillus reuteri	-0.0943093	0.285349	0.741126	0.852802	0.936721	0.635695	1.38029
Probiotic	Lactobacillus reuteri	0.0407221	0.334779	0.903223	0.953475	1.02863	0.652729	1.62101
Pain medication	Lactobacillus reuteri	0.356944	0.295311	0.22722	0.527006	1.28071	0.857456	1.91289
Depression, anxiety, mood medication	Lactobacillus reuteri	0.0887426	0.254701	0.727639	0.903528	1.06344	0.752378	1.50312
Antihistamines	Lactobacillus reuteri	-0.26996	0.29333	0.357747	0.978855	0.829343	0.556754	1.23539
Sleep aid	Lactobacillus reuteri	-0.0478917	0.253393	0.850151	0.992384	0.967349	0.685609	1.36486
Case status	Lactobacillus rhamnosus	0.521463	0.266371	0.0507017	0.0835087	1.43541	0.999568	2.06129
Total sequence count (standardized)	Lactobacillus rhamnosus	0.249714	0.114006	0.0288556	0.220352	-	-	-
Alcohol	Lactobacillus rhamnosus	-0.605993	0.243573	0.0131005	0.0917032	0.657019	0.471917	0.914724
Laxatives	Lactobacillus rhamnosus	0.347324	0.289619	0.230873	0.497266	1.2722	0.85837	1.88554
Probiotic	Lactobacillus rhamnosus	0.622336	0.339789	0.0674818	0.628459	1.53937	0.970198	2.44244
Pain medication	Lactobacillus rhamnosus	0.723626	0.29973	0.0160452	0.122527	1.65133	1.09897	2.4813
Depression, anxiety, mood medication	Lactobacillus rhamnosus	-0.395346	0.258512	0.126678	0.385959	0.760307	0.535133	1.08023
Antihistamines	Lactobacillus rhamnosus	0.139315	0.29772	0.639985	0.978855	1.10138	0.734984	1.65044
Sleep aid	Lactobacillus rhamnosus	0.153685	0.257185	0.55034	0.976843	1.11241	0.784368	1.57764
Case status	Lactobacillus salivarius	0.781724	0.258612	0.00260427	0.0143261	1.71918	1.20986	2.44292
Total sequence count (standardized)	Lactobacillus salivarius	0.112547	0.110685	0.309622	0.581413	-	-	-
Alcohol	Lactobacillus salivarius	-0.380914	0.236478	0.107718	0.270758	0.767951	0.556938	1.05891
Laxatives	Lactobacillus salivarius	0.351376	0.281183	0.211887	0.468382	1.27578	0.870706	1.8693
Probiotic	Lactobacillus salivarius	-0.219277	0.329891	0.506485	0.870055	0.858996	0.548718	1.34472
Pain medication	Lactobacillus salivarius	0.3405	0.291	0.242391	0.527006	1.2662	0.852718	1.88017
Depression, anxiety, mood medication	Lactobacillus salivarius	0.253938	0.250982	0.312025	0.628778	1.19246	0.847927	1.67698
Antihistamines	Lactobacillus salivarius	0.0572741	0.289048	0.842992	0.978855	1.0405	0.702583	1.54094
Sleep aid	Lactobacillus salivarius	-0.319786	0.249693	0.200755	0.751801	0.801189	0.570704	1.12476
Case status	Megasphaera sp DISK 18	0.511691	0.223626	0.0224513	0.0454825	1.42572	1.05218	1.93187
Total sequence count (standardized)	Megasphaera sp DISK 18	-0.0837991	0.0957109	0.381604	0.616438	-	-	-
Alcohol	Megasphaera sp DISK 18	0.297885	0.204486	0.145673	0.298451	1.22934	0.931155	1.62302
Laxatives	Megasphaera sp DISK 18	0.874491	0.243143	0.000347081	0.00971827	1.83336	1.31762	2.55098
Probiotic	Megasphaera sp DISK 18	-0.723646	0.285262	0.0114226	0.319834	0.605565	0.411009	0.892217
Pain medication	Megasphaera sp DISK 18	-0.0722526	0.251631	0.7741	0.903117	0.951152	0.675745	1.3388
Depression, anxiety, mood medication	Megasphaera sp DISK 18	0.0264259	0.217028	0.903125	0.951119	1.01849	0.758411	1.36775
Antihistamines	Megasphaera sp DISK 18	0.180276	0.249944	0.471008	0.978855	1.1331	0.806858	1.59126
Sleep aid	Megasphaera sp DISK 18	0.210602	0.215913	0.329728	0.893457	1.15717	0.862988	1.55164
Case status	Megasphaera sp MJR8396C	0.716179	0.351097	0.0417745	0.0731053	1.64283	1.01962	2.64695
Total sequence count (standardized)	Megasphaera sp MJR8396C	-0.101243	0.150268	0.500713	0.700998	-	-	-
Alcohol	Megasphaera sp MJR8396C	-0.370233	0.321047	0.249254	0.395044	0.773658	0.500179	1.19666
Laxatives	Megasphaera sp MJR8396C	0.343732	0.381739	0.368224	0.606487	1.26904	0.75551	2.13161
Probiotic	Megasphaera sp MJR8396C	-0.094201	0.447866	0.833474	0.909245	0.936791	0.509792	1.72144
Pain medication	Megasphaera sp MJR8396C	0.374821	0.395067	0.343101	0.600427	1.29668	0.758116	2.21783
Depression, anxiety, mood medication	Megasphaera sp MJR8396C	0.53553	0.340738	0.116517	0.376439	1.44947	0.912365	2.30278
Antihistamines	Megasphaera sp MJR8396C	0.0231317	0.392417	0.953013	0.978855	1.01616	0.596252	1.7318
Sleep aid	Megasphaera sp MJR8396C	0.0116308	0.338988	0.97264	0.992384	1.00809	0.636051	1.59776
Case status	Methanobrevibacter smithii	1.07826	0.468196	0.0215955	0.0453504	2.1115	1.11775	3.98873
Total sequence count (standardized)	Methanobrevibacter smithii	0.00716505	0.200386	0.971488	0.977953	-	-	-
Alcohol	Methanobrevibacter smithii	0.898326	0.428123	0.0362687	0.145075	1.8639	1.04189	3.33445
Laxatives	Methanobrevibacter smithii	1.02004	0.509058	0.0455112	0.182045	2.02798	1.01557	4.04965
Probiotic	Methanobrevibacter smithii	-1.57455	0.59724	0.00858185	0.319834	0.335749	0.149153	0.755784
Pain medication	Methanobrevibacter smithii	0.380838	0.52683	0.470013	0.685798	1.3021	0.636508	2.66369
Depression, anxiety, mood medication	Methanobrevibacter smithii	-0.0159153	0.454382	0.97207	0.983781	0.989029	0.533476	1.83359
Antihistamines	Methanobrevibacter smithii	-1.08055	0.523297	0.0393325	0.808867	0.472847	0.232255	0.962666
Sleep aid	Methanobrevibacter smithii	-0.0306552	0.452049	0.945955	0.992384	0.978976	0.52973	1.80921
Case status	Monoglobus pectinilyticus	-0.328671	0.455184	0.470519	0.494045	0.79627	0.429035	1.47784
Total sequence count (standardized)	Monoglobus pectinilyticus	0.0688727	0.194817	0.723811	0.907464	-	-	-
Alcohol	Monoglobus pectinilyticus	0.207982	0.416225	0.617466	0.710509	1.15507	0.656188	2.03325
Laxatives	Monoglobus pectinilyticus	-1.22973	0.494911	0.0132175	0.0640565	0.426399	0.217675	0.835262
Probiotic	Monoglobus pectinilyticus	-0.28537	0.580643	0.62326	0.909245	0.820531	0.372825	1.80586
Pain medication	Monoglobus pectinilyticus	0.468534	0.512189	0.360656	0.605902	1.3837	0.689988	2.77488
Depression, anxiety, mood medication	Monoglobus pectinilyticus	-0.229529	0.441755	0.603531	0.809251	0.852913	0.468017	1.55435
Antihistamines	Monoglobus pectinilyticus	0.527469	0.508754	0.300225	0.978855	1.4414	0.72212	2.87712
Sleep aid	Monoglobus pectinilyticus	-0.227606	0.439486	0.604712	0.976843	0.854051	0.470088	1.55163
Case status	Parabacteroides distasonis	1.19692	0.458769	0.00929189	0.0293348	2.2925	1.22921	4.27555
Total sequence count (standardized)	Parabacteroides distasonis	0.196994	0.196351	0.316106	0.581413	-	-	-
Alcohol	Parabacteroides distasonis	0.580475	0.419503	0.166924	0.312045	1.49534	0.845718	2.64396
Laxatives	Parabacteroides distasonis	0.857666	0.498809	0.0860169	0.301059	1.8121	0.920188	3.56853
Probiotic	Parabacteroides distasonis	-1.38354	0.585216	0.0183669	0.385706	0.383277	0.173071	0.848791
Pain medication	Parabacteroides distasonis	-0.275392	0.516223	0.593889	0.755859	0.826226	0.409748	1.66602
Depression, anxiety, mood medication	Parabacteroides distasonis	0.101858	0.445234	0.819117	0.942545	1.07315	0.586092	1.96498
Antihistamines	Parabacteroides distasonis	1.20804	0.512761	0.0187741	0.788511	2.31024	1.15111	4.63655
Sleep aid	Parabacteroides distasonis	-0.332722	0.442947	0.452834	0.975761	0.794037	0.435004	1.4494
Case status	Porphyromonas asaccharolytica	0.585906	0.258641	0.0238242	0.0454825	1.50098	1.05626	2.13294
Total sequence count (standardized)	Porphyromonas asaccharolytica	0.294909	0.110698	0.00791265	0.110777	-	-	-
Alcohol	Porphyromonas asaccharolytica	-0.103237	0.236504	0.662612	0.742126	0.930942	0.675119	1.2837
Laxatives	Porphyromonas asaccharolytica	0.39374	0.281215	0.161953	0.412243	1.31379	0.896614	1.92508
Probiotic	Porphyromonas asaccharolytica	-0.401974	0.329928	0.22353	0.851651	0.756822	0.483426	1.18483
Pain medication	Porphyromonas asaccharolytica	0.166345	0.291032	0.567815	0.755859	1.12221	0.755719	1.66644
Depression, anxiety, mood medication	Porphyromonas asaccharolytica	-0.155928	0.25101	0.534687	0.761249	0.897555	0.638205	1.2623
Antihistamines	Porphyromonas asaccharolytica	-0.602883	0.28908	0.0374153	0.808867	0.658437	0.444582	0.975163
Sleep aid	Porphyromonas asaccharolytica	0.498375	0.249721	0.0463845	0.48887	1.41262	1.0062	1.9832
Case status	Prevotella copri	-0.786467	0.462145	0.08928	0.12711	0.579762	0.30944	1.08624
Total sequence count (standardized)	Prevotella copri	0.0373234	0.197796	0.85039	0.977204	-	-	-
Alcohol	Prevotella copri	1.1982	0.42259	0.00472089	0.0566507	2.29453	1.29228	4.07408
Laxatives	Prevotella copri	-0.520766	0.502479	0.300407	0.56076	0.697002	0.352178	1.37945
Probiotic	Prevotella copri	-0.429457	0.589521	0.466582	0.870055	0.742541	0.333343	1.65405
Pain medication	Prevotella copri	-0.630211	0.520021	0.225997	0.527006	0.646082	0.318761	1.30951
Depression, anxiety, mood medication	Prevotella copri	-0.436487	0.44851	0.330822	0.63157	0.738932	0.401768	1.35904
Antihistamines	Prevotella copri	0.114272	0.516533	0.824985	0.978855	1.08243	0.53658	2.18355
Sleep aid	Prevotella copri	-0.144976	0.446206	0.745356	0.992384	0.904394	0.493273	1.65817
Case status	Pseudoflavonifractor sp An184	0.350329	0.239488	0.144003	0.183276	1.27485	0.920783	1.76507
Total sequence count (standardized)	Pseudoflavonifractor sp An184	0.341705	0.1025	0.000906094	0.0262236	-	-	-
Alcohol	Pseudoflavonifractor sp An184	-0.116805	0.21899	0.593956	0.692949	0.922228	0.684904	1.24179
Laxatives	Pseudoflavonifractor sp An184	1.03138	0.26039	8.29974e-05	0.00348589	2.04398	1.43497	2.91146
Probiotic	Pseudoflavonifractor sp An184	-0.364549	0.305496	0.23319	0.851651	0.776712	0.512875	1.17627
Pain medication	Pseudoflavonifractor sp An184	-0.396309	0.26948	0.141877	0.518159	0.7598	0.526867	1.09572
Depression, anxiety, mood medication	Pseudoflavonifractor sp An184	-0.293021	0.232422	0.207864	0.545643	0.816191	0.595194	1.11925
Antihistamines	Pseudoflavonifractor sp An184	0.147401	0.267673	0.582046	0.978855	1.10757	0.769911	1.59332
Sleep aid	Pseudoflavonifractor sp An184	0.481203	0.231229	0.037822	0.48887	1.39591	1.01959	1.91111
Case status	Roseburia faecis	-0.786174	0.579152	0.175111	0.209622	0.57988	0.264014	1.27365
Total sequence count (standardized)	Roseburia faecis	0.337845	0.247875	0.17337	0.458752	-	-	-
Alcohol	Roseburia faecis	0.996464	0.529583	0.0603407	0.17478	1.9951	0.971632	4.09665
Laxatives	Roseburia faecis	-0.588386	0.629698	0.350451	0.600773	0.665087	0.282712	1.56463
Probiotic	Roseburia faecis	1.31218	0.738778	0.0761809	0.628459	2.48316	0.910148	6.77482
Pain medication	Roseburia faecis	-0.51329	0.651682	0.431198	0.651341	0.700623	0.289054	1.6982
Depression, anxiety, mood medication	Roseburia faecis	-1.20072	0.562065	0.0330343	0.178303	0.435059	0.202731	0.933634
Antihistamines	Roseburia faecis	0.0230703	0.647311	0.97158	0.983286	1.01612	0.421715	2.44833
Sleep aid	Roseburia faecis	-0.486281	0.559178	0.384823	0.935044	0.713863	0.333956	1.52595
Case status	Roseburia intestinalis	-1.54634	0.539283	0.00427398	0.0179507	0.342378	0.164558	0.712349
Total sequence count (standardized)	Roseburia intestinalis	-0.085825	0.230811	0.710134	0.903806	-	-	-
Alcohol	Roseburia intestinalis	0.695886	0.493126	0.158677	0.309973	1.61988	0.828951	3.16545
Laxatives	Roseburia intestinalis	-0.787252	0.586349	0.179864	0.419682	0.579447	0.26125	1.2852
Probiotic	Roseburia intestinalis	0.215357	0.68792	0.75434	0.909245	1.16099	0.455977	2.95607
Pain medication	Roseburia intestinalis	-0.115695	0.60682	0.848854	0.9227	0.922938	0.404704	2.10478
Depression, anxiety, mood medication	Roseburia intestinalis	-1.19156	0.523372	0.0231315	0.145556	0.437829	0.215033	0.891464
Antihistamines	Roseburia intestinalis	-0.15318	0.60275	0.799472	0.978855	0.899266	0.39651	2.03949
Sleep aid	Roseburia intestinalis	-1.01255	0.520684	0.0522512	0.48887	0.495669	0.244331	1.00555
Case status	Roseburia inulinivorans	-0.616332	0.48161	0.2011	0.231403	0.652327	0.339083	1.25495
Total sequence count (standardized)	Roseburia inulinivorans	0.207481	0.206127	0.31452	0.581413	-	-	-
Alcohol	Roseburia inulinivorans	1.30033	0.44039	0.00326499	0.0457098	2.46285	1.35394	4.47999
Laxatives	Roseburia inulinivorans	-1.1887	0.523643	0.0235335	0.0988409	0.438697	0.21538	0.893561
Probiotic	Roseburia inulinivorans	0.281602	0.614352	0.64684	0.909245	1.21554	0.527583	2.80059
Pain medication	Roseburia inulinivorans	-1.07002	0.541925	0.0487532	0.306545	0.476311	0.22811	0.994573
Depression, anxiety, mood medication	Roseburia inulinivorans	-0.760241	0.467401	0.104327	0.350538	0.590398	0.312874	1.11409
Antihistamines	Roseburia inulinivorans	-0.0580269	0.53829	0.914189	0.978855	0.960577	0.462307	1.99588
Sleep aid	Roseburia inulinivorans	-0.259984	0.465001	0.576285	0.976843	0.835097	0.443995	1.57071
Case status	Rothia mucilaginosa	-0.790937	0.312392	0.0115821	0.0314526	0.577969	0.378083	0.88353
Total sequence count (standardized)	Rothia mucilaginosa	0.228289	0.133703	0.0882228	0.336851	-	-	-
Alcohol	Rothia mucilaginosa	-0.388208	0.285654	0.174619	0.318869	0.764078	0.518318	1.12637
Laxatives	Rothia mucilaginosa	-0.22427	0.339656	0.509306	0.701581	0.856028	0.539615	1.35797
Probiotic	Rothia mucilaginosa	0.114137	0.398494	0.774649	0.909245	1.08233	0.629854	1.85985
Pain medication	Rothia mucilaginosa	0.233087	0.351514	0.507507	0.71051	1.17535	0.729065	1.89481
Depression, anxiety, mood medication	Rothia mucilaginosa	0.348278	0.303175	0.251078	0.570015	1.27304	0.843263	1.92186
Antihistamines	Rothia mucilaginosa	0.0359273	0.349157	0.918077	0.978855	1.02522	0.637979	1.6475
Sleep aid	Rothia mucilaginosa	0.185034	0.301618	0.539782	0.976843	1.13684	0.754641	1.71262
Case status	Ruminococcaceae bacterium D5	1.53431	0.281218	6.95507e-08	5.84226e-06	2.89649	1.97673	4.2442
Total sequence count (standardized)	Ruminococcaceae bacterium D5	0.223413	0.12036	0.0638816	0.298114	-	-	-
Alcohol	Ruminococcaceae bacterium D5	0.318433	0.257149	0.216048	0.368606	1.24698	0.879297	1.7684
Laxatives	Ruminococcaceae bacterium D5	-0.914873	0.305762	0.00287653	0.0323429	0.530391	0.350099	0.803528
Probiotic	Ruminococcaceae bacterium D5	0.0874322	0.358727	0.807519	0.909245	1.06248	0.652625	1.72972
Pain medication	Ruminococcaceae bacterium D5	0.0279308	0.316436	0.929692	0.958335	1.01955	0.663292	1.56715
Depression, anxiety, mood medication	Ruminococcaceae bacterium D5	-0.302526	0.272921	0.268071	0.592578	0.810832	0.559632	1.17479
Antihistamines	Ruminococcaceae bacterium D5	-0.0309263	0.314314	0.921651	0.978855	0.978792	0.638615	1.50017
Sleep aid	Ruminococcaceae bacterium D5	0.0875961	0.271519	0.747092	0.992384	1.0626	0.734797	1.53663
Case status	Ruminococcus bicirculans	-0.437835	0.496495	0.378186	0.402122	0.738242	0.37606	1.44924
Total sequence count (standardized)	Ruminococcus bicirculans	0.0507638	0.212498	0.811266	0.946477	-	-	-
Alcohol	Ruminococcus bicirculans	0.681526	0.454	0.133805	0.284499	1.60383	0.865548	2.97186
Laxatives	Ruminococcus bicirculans	-1.33398	0.539827	0.0137264	0.0640565	0.396672	0.190513	0.825923
Probiotic	Ruminococcus bicirculans	-0.478639	0.633339	0.450082	0.870055	0.717654	0.303552	1.69667
Pain medication	Ruminococcus bicirculans	-1.47727	0.558673	0.00838682	0.106218	0.359168	0.16814	0.76723
Depression, anxiety, mood medication	Ruminococcus bicirculans	-2.20988	0.481846	5.42318e-06	0.000455547	0.216153	0.112321	0.415967
Antihistamines	Ruminococcus bicirculans	-0.210996	0.554926	0.703905	0.978855	0.863941	0.406506	1.83612
Sleep aid	Ruminococcus bicirculans	0.669672	0.479371	0.162901	0.684184	1.59071	0.829379	3.05091
Case status	Ruminococcus callidus	-0.288164	0.100312	0.00420419	0.0179507	0.818943	0.714608	0.938513
Total sequence count (standardized)	Ruminococcus callidus	0.00118694	0.0429333	0.977953	0.977953	-	-	-
Alcohol	Ruminococcus callidus	0.0256406	0.0917267	0.779926	0.828638	1.01793	0.898666	1.15303
Laxatives	Ruminococcus callidus	-0.0206659	0.109067	0.849777	0.903561	0.985778	0.850016	1.14322
Probiotic	Ruminococcus callidus	-0.158683	0.127961	0.215393	0.851651	0.895843	0.752892	1.06594
Pain medication	Ruminococcus callidus	-0.127997	0.112875	0.257229	0.527006	0.915101	0.785002	1.06676
Depression, anxiety, mood medication	Ruminococcus callidus	-0.101783	0.0973527	0.296182	0.628778	0.931881	0.816433	1.06365
Antihistamines	Ruminococcus callidus	0.0557339	0.112118	0.619287	0.978855	1.03939	0.892536	1.2104
Sleep aid	Ruminococcus callidus	0.00650877	0.0968528	0.946441	0.992384	1.00452	0.880672	1.14579
Case status	Ruminococcus lactaris	-0.893982	0.342538	0.00926815	0.0293348	0.538127	0.337894	0.857016
Total sequence count (standardized)	Ruminococcus lactaris	0.0353419	0.146605	0.809579	0.946477	-	-	-
Alcohol	Ruminococcus lactaris	0.607927	0.313221	0.0527076	0.169077	1.52407	0.99586	2.33244
Laxatives	Ruminococcus lactaris	-0.50346	0.372434	0.17691	0.419682	0.705413	0.425305	1.17
Probiotic	Ruminococcus lactaris	-0.170154	0.436949	0.697099	0.909245	0.888748	0.490874	1.60911
Pain medication	Ruminococcus lactaris	-0.987842	0.385436	0.0106057	0.11136	0.504231	0.298686	0.851225
Depression, anxiety, mood medication	Ruminococcus lactaris	-0.706436	0.332432	0.0339624	0.178303	0.612832	0.390122	0.962682
Antihistamines	Ruminococcus lactaris	0.0451953	0.382851	0.906066	0.978855	1.03182	0.61336	1.73578
Sleep aid	Ruminococcus lactaris	0.0708765	0.330725	0.830376	0.992384	1.05035	0.670196	1.64615
Case status	Ruthenibacterium lactatiformans	0.76603	0.227091	0.000787474	0.00661478	1.70058	1.24914	2.31519
Total sequence count (standardized)	Ruthenibacterium lactatiformans	0.182367	0.0971943	0.0610643	0.298114	-	-	-
Alcohol	Ruthenibacterium lactatiformans	-0.145352	0.207655	0.4842	0.616254	0.904159	0.681906	1.19885
Laxatives	Ruthenibacterium lactatiformans	0.783189	0.246911	0.00158617	0.0263076	1.72093	1.2305	2.40683
Probiotic	Ruthenibacterium lactatiformans	-0.233579	0.289683	0.420352	0.870055	0.850523	0.573809	1.26068
Pain medication	Ruthenibacterium lactatiformans	0.247857	0.255531	0.332427	0.594125	1.18744	0.839159	1.68028
Depression, anxiety, mood medication	Ruthenibacterium lactatiformans	0.545248	0.220391	0.0136177	0.127099	1.45927	1.08169	1.96866
Antihistamines	Ruthenibacterium lactatiformans	0.0409539	0.253817	0.871867	0.978855	1.02879	0.728738	1.4524
Sleep aid	Ruthenibacterium lactatiformans	0.174892	0.21926	0.425368	0.975761	1.12888	0.838071	1.5206
Case status	Scardovia wiggsiae	0.417674	0.15177	0.00608982	0.0222411	1.33577	1.08689	1.64165
Total sequence count (standardized)	Scardovia wiggsiae	0.076836	0.0649572	0.237296	0.514726	-	-	-
Alcohol	Scardovia wiggsiae	-0.272372	0.13878	0.050122	0.169077	0.827957	0.685685	0.999749
Laxatives	Scardovia wiggsiae	0.0201915	0.165016	0.902652	0.947784	1.01409	0.81043	1.26894
Probiotic	Scardovia wiggsiae	-0.159241	0.193602	0.411085	0.870055	0.895496	0.688391	1.16491
Pain medication	Scardovia wiggsiae	0.747927	0.170777	1.38789e-05	0.00116583	1.67938	1.33164	2.11792
Depression, anxiety, mood medication	Scardovia wiggsiae	0.407963	0.147293	0.00577167	0.0905922	1.32681	1.08618	1.62074
Antihistamines	Scardovia wiggsiae	0.233784	0.169632	0.168626	0.833209	1.17592	0.933877	1.48068
Sleep aid	Scardovia wiggsiae	-0.10279	0.146536	0.483268	0.975761	0.931231	0.763129	1.13636
Case status	Streptococcus anginosus group	0.403841	0.22573	0.0740778	0.111117	1.32303	0.973606	1.79785
Total sequence count (standardized)	Streptococcus anginosus group	0.232762	0.0966117	0.0162648	0.17078	-	-	-
Alcohol	Streptococcus anginosus group	-0.249972	0.20641	0.226322	0.372765	0.840913	0.63528	1.11311
Laxatives	Streptococcus anginosus group	0.196116	0.245431	0.424546	0.653835	1.14561	0.820782	1.59899
Probiotic	Streptococcus anginosus group	-0.583359	0.287946	0.0431837	0.453429	0.667408	0.451334	0.986927
Pain medication	Streptococcus anginosus group	0.0568202	0.254	0.82306	0.9227	1.04017	0.736614	1.46882
Depression, anxiety, mood medication	Streptococcus anginosus group	0.217886	0.21907	0.320309	0.628778	1.16303	0.863643	1.56619
Antihistamines	Streptococcus anginosus group	-0.272818	0.252296	0.279951	0.978855	0.827701	0.587509	1.16609
Sleep aid	Streptococcus anginosus group	0.119614	0.217945	0.583314	0.976843	1.08644	0.808008	1.46083
Case status	Streptococcus australis	-0.538494	0.181205	0.0030717	0.0151778	0.688489	0.538248	0.880667
Total sequence count (standardized)	Streptococcus australis	0.0111777	0.0775552	0.885446	0.977204	-	-	-
Alcohol	Streptococcus australis	-0.263097	0.165696	0.112816	0.270758	0.833297	0.665328	1.04367
Laxatives	Streptococcus australis	-0.14212	0.19702	0.470957	0.670515	0.906186	0.693381	1.1843
Probiotic	Streptococcus australis	-0.020631	0.231149	0.928908	0.963312	0.985801	0.720124	1.3495
Pain medication	Streptococcus australis	-0.215054	0.203899	0.291953	0.546805	0.861514	0.653068	1.13649
Depression, anxiety, mood medication	Streptococcus australis	-0.161216	0.175859	0.359624	0.642732	0.894271	0.704221	1.13561
Antihistamines	Streptococcus australis	0.286177	0.202531	0.158138	0.833209	1.2194	0.926085	1.60563
Sleep aid	Streptococcus australis	0.375612	0.174956	0.0321743	0.48887	1.29739	1.02292	1.6455
Case status	Streptococcus infantis	-0.283824	0.143501	0.0483713	0.0812638	0.821411	0.675915	0.998226
Total sequence count (standardized)	Streptococcus infantis	0.108339	0.0614181	0.0782125	0.31285	-	-	-
Alcohol	Streptococcus infantis	-0.126271	0.131219	0.336264	0.487003	0.916196	0.766596	1.09499
Laxatives	Streptococcus infantis	-0.169951	0.156026	0.276451	0.540974	0.888873	0.719087	1.09875
Probiotic	Streptococcus infantis	0.0879905	0.183053	0.630906	0.909245	1.06289	0.828863	1.36299
Pain medication	Streptococcus infantis	-0.315576	0.161473	0.0510908	0.306545	0.80353	0.645253	1.00063
Depression, anxiety, mood medication	Streptococcus infantis	-0.0406547	0.139268	0.770443	0.920847	0.972214	0.804621	1.17471
Antihistamines	Streptococcus infantis	0.0569007	0.16039	0.722882	0.978855	1.04023	0.836558	1.29349
Sleep aid	Streptococcus infantis	0.232599	0.138552	0.0936797	0.593058	1.17495	0.973354	1.4183
Case status	Streptococcus lutetiensis	0.45737	0.177638	0.0102539	0.029701	1.37304	1.07863	1.7478
Total sequence count (standardized)	Streptococcus lutetiensis	0.0680938	0.0760284	0.370782	0.611125	-	-	-
Alcohol	Streptococcus lutetiensis	0.119629	0.162434	0.46171	0.596671	1.08646	0.87131	1.35472
Laxatives	Streptococcus lutetiensis	0.0911207	0.193141	0.637242	0.799199	1.0652	0.819357	1.3848
Probiotic	Streptococcus lutetiensis	-0.232485	0.226599	0.305287	0.870055	0.851167	0.62563	1.15801
Pain medication	Streptococcus lutetiensis	-0.18413	0.199884	0.3573	0.605902	0.88018	0.670866	1.1548
Depression, anxiety, mood medication	Streptococcus lutetiensis	0.13818	0.172397	0.423124	0.722225	1.10052	0.870721	1.39096
Antihistamines	Streptococcus lutetiensis	0.148975	0.198544	0.453326	0.978855	1.10878	0.846645	1.45208
Sleep aid	Streptococcus lutetiensis	0.110567	0.171512	0.519377	0.975761	1.07965	0.855242	1.36295
Case status	Streptococcus mitis	-0.482882	0.214124	0.0244587	0.0456562	0.715547	0.534935	0.957139
Total sequence count (standardized)	Streptococcus mitis	0.148261	0.0916442	0.106199	0.371695	-	-	-
Alcohol	Streptococcus mitis	-0.300139	0.195797	0.12579	0.284499	0.812174	0.62248	1.05968
Laxatives	Streptococcus mitis	-0.628171	0.232812	0.00715441	0.0463759	0.646996	0.471562	0.887698
Probiotic	Streptococcus mitis	0.238641	0.273141	0.382612	0.870055	1.17988	0.814104	1.71
Pain medication	Streptococcus mitis	-0.0758838	0.24094	0.752902	0.890757	0.948761	0.683908	1.31618
Depression, anxiety, mood medication	Streptococcus mitis	-0.157055	0.207806	0.450059	0.725131	0.896854	0.676257	1.18941
Antihistamines	Streptococcus mitis	0.186241	0.239324	0.436738	0.978855	1.1378	0.821975	1.57496
Sleep aid	Streptococcus mitis	0.0661942	0.206739	0.748934	0.992384	1.04695	0.790581	1.38646
Case status	Streptococcus mutans	1.27861	0.312232	4.75814e-05	0.00066614	2.42605	1.58737	3.70786
Total sequence count (standardized)	Streptococcus mutans	0.444245	0.133634	0.000936556	0.0262236	-	-	-
Alcohol	Streptococcus mutans	-0.350975	0.285508	0.219408	0.368606	0.784054	0.531974	1.15558
Laxatives	Streptococcus mutans	0.559233	0.339483	0.0999823	0.32302	1.47349	0.929062	2.33694
Probiotic	Streptococcus mutans	-0.441246	0.39829	0.26834	0.866943	0.736498	0.428719	1.26523
Pain medication	Streptococcus mutans	0.428181	0.351335	0.223394	0.527006	1.34554	0.834836	2.16865
Depression, anxiety, mood medication	Streptococcus mutans	0.0923749	0.30302	0.760581	0.920847	1.06612	0.70635	1.60915
Antihistamines	Streptococcus mutans	0.0906139	0.348978	0.795213	0.978855	1.06482	0.662787	1.71073
Sleep aid	Streptococcus mutans	0.44572	0.301464	0.139758	0.647207	1.36199	0.904286	2.05137
Case status	Streptococcus sp A12	-0.22781	0.134509	0.0908173	0.127144	0.85393	0.711311	1.02514
Total sequence count (standardized)	Streptococcus sp A12	-0.0166617	0.0575693	0.772353	0.940256	-	-	-
Alcohol	Streptococcus sp A12	-0.0329001	0.122996	0.789179	0.828638	0.977453	0.827039	1.15522
Laxatives	Streptococcus sp A12	-0.0801114	0.146248	0.584035	0.766546	0.945985	0.775523	1.15391
Probiotic	Streptococcus sp A12	0.0443933	0.171582	0.795927	0.909245	1.03125	0.816821	1.30197
Pain medication	Streptococcus sp A12	-0.0273831	0.151354	0.856487	0.9227	0.981198	0.798831	1.2052
Depression, anxiety, mood medication	Streptococcus sp A12	-0.0348979	0.13054	0.789298	0.920847	0.976101	0.817473	1.16551
Antihistamines	Streptococcus sp A12	0.239604	0.150339	0.111481	0.808867	1.18067	0.962554	1.44821
Sleep aid	Streptococcus sp A12	0.0640833	0.12987	0.621869	0.985603	1.04542	0.876325	1.24714
Case status	Streptococcus vestibularis	0.648855	0.275752	0.0189207	0.0407523	1.56792	1.07802	2.28047
Total sequence count (standardized)	Streptococcus vestibularis	0.325899	0.118021	0.0059201	0.0994576	-	-	-
Alcohol	Streptococcus vestibularis	-0.492264	0.252151	0.0513401	0.169077	0.710908	0.504708	1.00135
Laxatives	Streptococcus vestibularis	-0.472926	0.299819	0.115201	0.333685	0.720502	0.479442	1.08276
Probiotic	Streptococcus vestibularis	0.233192	0.351755	0.507607	0.870055	1.17543	0.728879	1.89557
Pain medication	Streptococcus vestibularis	0.351998	0.310286	0.257037	0.527006	1.27633	0.837312	1.94552
Depression, anxiety, mood medication	Streptococcus vestibularis	0.456912	0.267617	0.0882413	0.327681	1.3726	0.954213	1.97444
Antihistamines	Streptococcus vestibularis	-0.130761	0.308205	0.671513	0.978855	0.91335	0.600883	1.3883
Sleep aid	Streptococcus vestibularis	0.034662	0.266242	0.896457	0.992384	1.02432	0.713422	1.47069
Case status	Turicibacter sanguinis	0.927143	0.296887	0.00187122	0.0115949	1.90151	1.27037	2.84621
Total sequence count (standardized)	Turicibacter sanguinis	0.147826	0.127067	0.245108	0.514726	-	-	-
Alcohol	Turicibacter sanguinis	-0.680722	0.271477	0.0124047	0.0917032	0.623853	0.431426	0.902109
Laxatives	Turicibacter sanguinis	-0.182055	0.322798	0.572957	0.763943	0.881447	0.568511	1.36664
Probiotic	Turicibacter sanguinis	0.253626	0.378716	0.503289	0.870055	1.1922	0.712689	1.99434
Pain medication	Turicibacter sanguinis	0.0270384	0.334068	0.935517	0.958335	1.01892	0.647192	1.60415
Depression, anxiety, mood medication	Turicibacter sanguinis	-1.01075	0.288128	0.000482927	0.0135219	0.496288	0.335531	0.734065
Antihistamines	Turicibacter sanguinis	-0.528272	0.331827	0.111874	0.808867	0.693385	0.441764	1.08833
Sleep aid	Turicibacter sanguinis	0.525696	0.286648	0.0671243	0.517804	1.43963	0.975264	2.12509
Case status	Veillonella dispar	-0.214249	0.138241	0.121676	0.1597	0.861995	0.714397	1.04009
Total sequence count (standardized)	Veillonella dispar	0.0467929	0.0591667	0.429314	0.658527	-	-	-
Alcohol	Veillonella dispar	-0.145827	0.126409	0.249088	0.395044	0.903861	0.761233	1.07321
Laxatives	Veillonella dispar	-0.217035	0.150306	0.14924	0.391754	0.860332	0.701427	1.05524
Probiotic	Veillonella dispar	0.123998	0.176343	0.482208	0.870055	1.08975	0.857593	1.38476
Pain medication	Veillonella dispar	0.106086	0.155554	0.495491	0.705445	1.0763	0.871275	1.32958
Depression, anxiety, mood medication	Veillonella dispar	-0.0233985	0.134163	0.861603	0.950041	0.983912	0.81997	1.18063
Antihistamines	Veillonella dispar	-0.078006	0.154511	0.613831	0.978855	0.947366	0.767987	1.16864
Sleep aid	Veillonella dispar	-0.0372229	0.133474	0.780428	0.992384	0.974529	0.812911	1.16828

## Sheet: Supplementary Data 5
Supplementary Data 5. Pairwise correlation in abundances of species in PD metagenomes. Analysis included 490 PD cases. All 697 species that were detected by MetaPhlAn in PD samples were tested for pairwise correlations using SparCC. Correlations that were statistically significant (SparCC permuted P < 0.05) are shown with the absolute correlation value |r|, whether the correlation was positive (i…
Species 1	Species 2	Absolute value of correlation |r|	Direction of correlation	Correlation P-value	PD-associated
Adlercreutzia equolifaciens	Asaccharobacter celatus	0.9574	+	0.001	No
Eubacterium dolichum CAG 375	Absiella dolichum	0.8649	+	0.001	No
Klebsiella pneumoniae	Klebsiella variicola	0.859	+	0.001	Yes
Klebsiella pneumoniae	Klebsiella quasipneumoniae	0.8277	+	0.001	Yes
Klebsiella quasipneumoniae	Klebsiella variicola	0.8155	+	0.001	Yes
Bifidobacterium gallinarum	Bifidobacterium pullorum	0.7567	+	0.001	Yes
Parasutterella excrementihominis	Proteobacteria bacterium CAG 139	0.7529	+	0.001	No
Turicimonas muris	Proteobacteria bacterium CAG 139	0.7329	+	0.001	No
Bacteroides faecis	Bacteroides faecis CAG 32	0.7281	+	0.001	Yes
Collinsella intestinalis	Collinsella stercoris	0.7222	+	0.001	No
Bifidobacterium pullorum	Bifidobacterium saeculare	0.6973	+	0.001	Yes
Bifidobacterium gallinarum	Bifidobacterium saeculare	0.687	+	0.001	Yes
Parasutterella excrementihominis	Turicimonas muris	0.6803	+	0.001	No
Eggerthella lenta	Gordonibacter pamelaeae	0.6658	+	0.001	No
Streptococcus parasanguinis	Streptococcus salivarius	0.644	+	0.001	No
Collinsella aerofaciens	Collinsella stercoris	0.6434	+	0.001	No
Enterococcus avium	Enterococcus gallinarum	0.6295	+	0.001	Yes
Collinsella stercoris	Collinsella massiliensis	0.6229	+	0.001	Yes
Butyricimonas synergistica	Butyricimonas virosa	0.6093	+	0.001	No
Citrobacter freundii	Citrobacter youngae	0.578	+	0.001	No
Asaccharobacter celatus	Enterorhabdus caecimuris	0.5764	+	0.001	No
Adlercreutzia equolifaciens	Enterorhabdus caecimuris	0.5694	+	0.001	No
Collinsella massiliensis	Enorma massiliensis	0.5326	+	0.001	Yes
Pyramidobacter piscolens	Pyramidobacter sp C12 8	0.5316	+	0.001	No
Actinomyces odontolyticus	Actinomyces sp HMSC035G02	0.5305	+	0.001	No
Hungatella hathewayi	Clostridium symbiosum	0.5112	+	0.001	Yes
Veillonella dispar	Veillonella infantium	0.5059	+	0.001	Yes
Clostridium clostridioforme	Clostridium scindens	0.4901	+	0.001	No
Enterococcus asini	Enterococcus avium	0.4873	+	0.001	Yes
Enterococcus avium	Enterococcus faecium	0.4843	+	0.001	Yes
Collinsella aerofaciens	Collinsella massiliensis	0.4797	+	0.001	Yes
Anaerostipes hadrus	Faecalibacterium prausnitzii	0.4745	+	0.001	Yes
Eubacterium hallii	Anaerostipes hadrus	0.4728	+	0.001	Yes
Methanobrevibacter smithii	Ruminococcaceae bacterium D5	0.4726	+	0.001	Yes
Collinsella intestinalis	Collinsella massiliensis	0.4715	+	0.001	Yes
Lactobacillus gasseri	Lactobacillus paragasseri	0.47	+	0.001	Yes
Dorea formicigenerans	Dorea longicatena	0.4693	+	0.001	No
Enterococcus dispar	Enterococcus gallinarum	0.4679	+	0.001	No
Odoribacter splanchnicus	Alistipes shahii	0.464	+	0.001	No
Anaerostipes hadrus	Fusicatenibacter saccharivorans	0.4608	+	0.001	Yes
Clostridium scindens	Sellimonas intestinalis	0.4582	+	0.001	No
Anaerostipes hadrus	Dorea longicatena	0.4559	+	0.001	Yes
Streptococcus australis	Streptococcus sp A12	0.4522	+	0.001	Yes
Megamonas funiformis	Megamonas funiformis CAG 377	0.4509	+	0.001	No
Megamonas funiformis	Megamonas hypermegale	0.4503	+	0.001	No
Megamonas funiformis CAG 377	Megamonas hypermegale	0.4488	+	0.001	No
Enterococcus asini	Enterococcus dispar	0.4477	+	0.001	No
Veillonella dispar	Haemophilus parainfluenzae	0.4456	+	0.001	Yes
Methanobrevibacter smithii	Flavonifractor plautii	0.445	-	0.001	Yes
Clostridium symbiosum	Anaerotruncus colihominis	0.4438	+	0.001	No
Enterococcus avium	Enterococcus dispar	0.4424	+	0.001	Yes
Blautia producta	Blautia sp CAG 257	0.4414	+	0.001	No
Eubacterium hallii	Faecalibacterium prausnitzii	0.4405	+	0.001	Yes
Veillonella infantium	Veillonella sp T11011 6	0.4392	+	0.001	No
Paraprevotella clara	Paraprevotella xylaniphila	0.4341	+	0.001	No
Blautia obeum	Faecalibacterium prausnitzii	0.4317	+	0.001	Yes
Methanobrevibacter smithii	Oscillibacter sp CAG 241	0.4303	+	0.001	Yes
Blautia obeum	Dorea longicatena	0.4297	+	0.001	No
Eggerthella lenta	Clostridium symbiosum	0.4287	+	0.001	No
Oscillibacter sp 57 20	Oscillibacter sp CAG 241	0.4265	+	0.001	No
Flavonifractor plautii	Ruminococcaceae bacterium D5	0.4257	-	0.001	Yes
Oscillibacter sp 57 20	Gemmiger formicilis	0.4256	+	0.001	No
Bifidobacterium breve	Enterococcus avium	0.425	+	0.001	Yes
Methanobrevibacter smithii	Cloacibacillus evryensis	0.4242	+	0.001	Yes
Enterococcus faecium	Enterococcus gallinarum	0.4238	+	0.001	Yes
Lactobacillus rogosae	Lachnospira pectinoschiza	0.4236	+	0.001	No
Veillonella atypica	Veillonella parvula	0.4231	+	0.001	No
Clostridium scindens	Clostridium symbiosum	0.422	+	0.001	No
Clostridium citroniae	Clostridium symbiosum	0.4187	+	0.001	No
Dorea longicatena	Faecalibacterium prausnitzii	0.4155	+	0.001	Yes
Veillonella atypica	Veillonella dispar	0.4141	+	0.001	Yes
Ruminococcus torques	Dorea longicatena	0.4135	+	0.001	No
Clostridium clostridioforme	Clostridium symbiosum	0.4128	+	0.001	No
Eubacterium hallii	Dorea longicatena	0.412	+	0.001	Yes
Bacteroides galacturonicus	Lachnospira pectinoschiza	0.4118	+	0.001	No
Dorea formicigenerans	Agathobaculum butyriciproducens	0.4117	+	0.001	No
Ruminococcus gnavus	Flavonifractor plautii	0.4108	+	0.001	No
Dorea formicigenerans	Clostridium scindens	0.4096	-	0.001	No
Veillonella dispar	Veillonella sp T11011 6	0.4071	+	0.001	Yes
Blautia obeum	Coprococcus comes	0.407	+	0.001	No
Blautia sp CAG 257	Flavonifractor plautii	0.4068	+	0.001	No
Dorea longicatena	Fusicatenibacter saccharivorans	0.4061	+	0.001	Yes
Veillonella infantium	Haemophilus parainfluenzae	0.4058	+	0.001	No
Enterococcus asini	Enterococcus gallinarum	0.4034	+	0.001	No
Eubacterium eligens	Faecalibacterium prausnitzii	0.4029	+	0.001	Yes
Blautia coccoides	Clostridium scindens	0.3996	+	0.001	No
Porphyromonas sp HMSC065F10	Prevotella buccalis	0.3992	+	0.001	No
Asaccharobacter celatus	Alistipes finegoldii	0.398	+	0.001	Yes
Blautia sp CAG 257	Ruminococcus gnavus	0.397	+	0.001	No
Blautia sp CAG 257	Oscillibacter sp 57 20	0.3967	-	0.001	No
Lachnoclostridium sp An131	Lachnoclostridium sp An138	0.3965	+	0.001	Yes
Blautia sp CAG 257	Clostridium clostridioforme	0.3962	+	0.001	No
Anaerostipes hadrus	Eubacterium rectale	0.3958	+	0.001	Yes
Eubacterium hallii	Blautia obeum	0.3956	+	0.001	Yes
Blautia coccoides	Dorea longicatena	0.3949	-	0.001	No
Clostridium citroniae	Clostridium clostridioforme	0.3935	+	0.001	No
Clostridium symbiosum	Clostridium innocuum	0.3935	+	0.001	Yes
Dorea longicatena	Agathobaculum butyriciproducens	0.3925	+	0.001	No
Enterococcus avium	Pediococcus acidilactici	0.3914	+	0.001	Yes
Fusicatenibacter saccharivorans	Faecalibacterium prausnitzii	0.3903	+	0.001	Yes
Anaerostipes caccae	Anaerostipes hadrus	0.3897	-	0.001	Yes
Eggerthella lenta	Blautia producta	0.3896	+	0.001	No
Anaerostipes hadrus	Blautia obeum	0.3893	+	0.001	Yes
Adlercreutzia equolifaciens	Alistipes finegoldii	0.3882	+	0.001	Yes
Bifidobacterium dentium	Streptococcus mutans	0.3881	+	0.001	Yes
Ruminococcus torques	Dorea formicigenerans	0.3878	+	0.001	No
Anaerostipes hadrus	Agathobaculum butyriciproducens	0.387	+	0.001	Yes
Enterococcus avium	Anaerostipes hadrus	0.3853	-	0.001	Yes
Lactobacillus oris	Lactobacillus vaginalis	0.3845	+	0.001	No
Eisenbergiella massiliensis	Clostridium symbiosum	0.3844	+	0.001	No
Clostridium symbiosum	Flavonifractor plautii	0.3844	+	0.001	No
Eubacterium hallii	Dorea formicigenerans	0.384	+	0.001	Yes
Clostridium citroniae	Clostridium lavalense	0.3839	+	0.001	No
Enterococcus avium	Fusicatenibacter saccharivorans	0.3831	-	0.001	Yes
Oscillibacter sp 57 20	Faecalibacterium prausnitzii	0.3824	+	0.001	Yes
Oscillibacter sp CAG 241	Flavonifractor plautii	0.3814	-	0.001	No
Ruminococcus torques	Coprococcus comes	0.3811	+	0.001	No
Phascolarctobacterium faecium	Dialister invisus	0.3809	-	0.001	Yes
Veillonella atypica	Veillonella infantium	0.3805	+	0.001	No
Eggerthella lenta	Clostridium innocuum	0.3803	+	0.001	Yes
Fusicatenibacter saccharivorans	Roseburia hominis	0.3803	+	0.001	Yes
Coprococcus comes	Sellimonas intestinalis	0.3798	-	0.001	No
Clostridium disporicum	Turicibacter sanguinis	0.3788	+	0.001	Yes
Anaerostipes hadrus	Roseburia hominis	0.3786	+	0.001	Yes
Enterococcus avium	Eubacterium hallii	0.3781	-	0.001	Yes
Streptococcus anginosus group	Streptococcus gordonii	0.3734	+	0.001	Yes
Eubacterium eligens	Oscillibacter sp 57 20	0.3734	+	0.001	Yes
Coprococcus comes	Dorea longicatena	0.373	+	0.001	No
Blautia producta	Clostridium scindens	0.3722	+	0.001	No
Dorea formicigenerans	Fusicatenibacter saccharivorans	0.3721	+	0.001	Yes
Oscillibacter sp 57 20	Flavonifractor plautii	0.371	-	0.001	No
Eubacterium hallii	Roseburia hominis	0.3709	+	0.001	Yes
Eubacterium hallii	Fusicatenibacter saccharivorans	0.3708	+	0.001	Yes
Eubacterium rectale	Faecalibacterium prausnitzii	0.3706	+	0.001	Yes
Lactobacillus paragasseri	Lactobacillus vaginalis	0.3702	+	0.001	Yes
Blautia producta	Clostridium symbiosum	0.37	+	0.001	No
Dorea formicigenerans	Clostridium clostridioforme	0.3699	-	0.001	No
Actinomyces oris	Streptococcus mutans	0.3696	+	0.001	Yes
Gordonibacter pamelaeae	Clostridium symbiosum	0.3693	+	0.001	No
Methanobrevibacter smithii	Ruminococcus gnavus	0.3692	-	0.001	Yes
Blautia producta	Eisenbergiella massiliensis	0.3686	+	0.001	No
Lactobacillus fermentum	Lactobacillus paragasseri	0.3682	+	0.001	Yes
Bifidobacterium breve	Bifidobacterium gallinarum	0.368	+	0.001	Yes
Blautia obeum	Ruminococcus torques	0.3679	+	0.001	No
Lactobacillus oris	Lactobacillus paragasseri	0.3669	+	0.001	Yes
Anaerostipes hadrus	Roseburia inulinivorans	0.3668	+	0.001	Yes
Ruminococcus gnavus	Erysipelatoclostridium ramosum	0.3666	+	0.001	No
Bifidobacterium breve	Enterococcus gallinarum	0.3665	+	0.001	Yes
Methanobrevibacter smithii	Firmicutes bacterium CAG 110	0.3662	+	0.001	Yes
Asaccharobacter celatus	Blautia obeum	0.3657	+	0.001	No
Clostridium aldenense	Clostridium clostridioforme	0.3635	+	0.001	No
Roseburia hominis	Roseburia inulinivorans	0.3633	+	0.001	Yes
Porphyromonas sp HMSC065F10	Finegoldia magna	0.3632	+	0.001	No
Eubacterium eligens	Roseburia hominis	0.3623	+	0.001	Yes
Rothia dentocariosa	Streptococcus gordonii	0.3621	+	0.001	No
Blautia sp CAG 257	Clostridium symbiosum	0.3618	+	0.001	No
Hungatella hathewayi	Clostridium innocuum	0.3617	+	0.001	Yes
Blautia coccoides	Blautia obeum	0.3616	-	0.001	No
Clostridium symbiosum	Ruthenibacterium lactatiformans	0.3613	+	0.001	Yes
Dorea formicigenerans	Sellimonas intestinalis	0.3608	-	0.001	No
Clostridium scindens	Erysipelatoclostridium ramosum	0.3608	+	0.001	No
Dorea longicatena	Roseburia inulinivorans	0.3605	+	0.001	Yes
Blautia sp CAG 257	Dorea sp CAG 317	0.3602	+	0.001	No
Hungatella hathewayi	Anaerotruncus colihominis	0.36	+	0.001	Yes
Lactobacillus fermentum	Streptococcus vestibularis	0.3597	+	0.001	Yes
Agathobaculum butyriciproducens	Faecalibacterium prausnitzii	0.3595	+	0.001	Yes
Eggerthella lenta	Oscillibacter sp 57 20	0.3593	-	0.001	No
Gemella sanguinis	Streptococcus australis	0.3592	+	0.001	Yes
Anaerostipes hadrus	Dorea formicigenerans	0.3575	+	0.001	Yes
Clostridium bolteae	Clostridium symbiosum	0.3575	+	0.001	No
Coprococcus comes	Clostridium scindens	0.3573	-	0.001	No
Dorea longicatena	Clostridium scindens	0.3571	-	0.001	No
Rothia mucilaginosa	Streptococcus parasanguinis	0.3567	+	0.001	Yes
Streptococcus parasanguinis	Streptococcus vestibularis	0.3564	+	0.001	Yes
Ruminococcaceae bacterium D5	Cloacibacillus evryensis	0.3561	+	0.001	Yes
Blautia sp CAG 257	Clostridium citroniae	0.3557	+	0.001	No
Eubacterium sp CAG 38	Anaerostipes hadrus	0.3555	+	0.001	Yes
Roseburia hominis	Roseburia intestinalis	0.3553	+	0.001	Yes
Methanobrevibacter smithii	Alistipes shahii	0.3552	+	0.001	Yes
Dorea longicatena	Oscillibacter sp 57 20	0.3552	+	0.001	No
Ruminococcus gnavus	Oscillibacter sp 57 20	0.3546	-	0.001	No
Clostridium citroniae	Flavonifractor plautii	0.3546	+	0.001	No
Roseburia intestinalis	Roseburia inulinivorans	0.3545	+	0.001	Yes
Clostridium symbiosum	Sellimonas intestinalis	0.354	+	0.001	No
Eubacterium hallii	Agathobaculum butyriciproducens	0.3539	+	0.001	Yes
Eggerthella lenta	Blautia sp CAG 257	0.3538	+	0.001	No
Eisenbergiella tayi	Ruthenibacterium lactatiformans	0.3535	+	0.001	Yes
Anaerostipes hadrus	Coprococcus comes	0.3528	+	0.001	Yes
Ruminococcaceae bacterium D5	Firmicutes bacterium CAG 110	0.3522	+	0.001	Yes
Bifidobacterium breve	Bifidobacterium saeculare	0.3519	+	0.001	Yes
Streptococcus anginosus group	Streptococcus mutans	0.3517	+	0.001	Yes
Ruminococcus torques	Fusicatenibacter saccharivorans	0.3507	+	0.001	Yes
Gordonibacter pamelaeae	Blautia sp CAG 257	0.3505	+	0.001	No
Eggerthella lenta	Coprococcus comes	0.3502	-	0.001	No
Coprococcus comes	Dorea formicigenerans	0.349	+	0.001	No
Streptococcus mutans	Streptococcus vestibularis	0.3489	+	0.001	Yes
Eubacterium siraeum	Firmicutes bacterium CAG 94	0.3488	+	0.001	No
Adlercreutzia equolifaciens	Blautia obeum	0.3487	+	0.001	No
Streptococcus gordonii	Streptococcus oralis	0.3487	+	0.001	No
Gordonibacter pamelaeae	Eisenbergiella massiliensis	0.3482	+	0.001	No
Coprococcus catus	Oscillibacter sp 57 20	0.3481	+	0.001	No
Clostridium symbiosum	Firmicutes bacterium CAG 110	0.348	-	0.001	No
Enterococcus avium	Roseburia intestinalis	0.3476	-	0.001	Yes
Blautia coccoides	Fusicatenibacter saccharivorans	0.3475	-	0.001	Yes
Dorea formicigenerans	Gemmiger formicilis	0.3468	+	0.001	No
Eggerthella lenta	Hungatella hathewayi	0.3465	+	0.001	Yes
Porphyromonas asaccharolytica	Prevotella buccalis	0.346	+	0.001	Yes
Coprococcus catus	Dorea longicatena	0.3459	+	0.001	No
Eggerthella lenta	Clostridium scindens	0.3458	+	0.001	No
Clostridium lavalense	Clostridium symbiosum	0.3456	+	0.001	No
Lactobacillus oris	Lactobacillus salivarius	0.3455	+	0.001	Yes
Actinomyces turicensis	Atopobium minutum	0.3447	+	0.001	No
Anaerotruncus colihominis	Ruthenibacterium lactatiformans	0.3447	+	0.001	Yes
Actinomyces turicensis	Prevotella timonensis	0.3445	+	0.001	No
Eggerthella lenta	Clostridium clostridioforme	0.3443	+	0.001	No
Anaerostipes hadrus	Ruminococcus torques	0.3442	+	0.001	Yes
Dorea formicigenerans	Faecalibacterium prausnitzii	0.3441	+	0.001	Yes
Eubacterium ramulus	Agathobaculum butyriciproducens	0.3432	+	0.001	Yes
Blautia coccoides	Faecalibacterium prausnitzii	0.3432	-	0.001	Yes
Blautia producta	Clostridium clostridioforme	0.3421	+	0.001	No
Ruminococcus gnavus	Ruminococcus torques	0.3418	-	0.001	No
Fusicatenibacter saccharivorans	Roseburia inulinivorans	0.3417	+	0.001	Yes
Streptococcus anginosus group	Streptococcus vestibularis	0.3416	+	0.001	Yes
Bifidobacterium breve	Bifidobacterium pullorum	0.3412	+	0.001	Yes
Enterococcus avium	Blautia wexlerae	0.3411	-	0.001	Yes
Flavonifractor plautii	Firmicutes bacterium CAG 110	0.3403	-	0.001	No
Bifidobacterium dentium	Streptococcus anginosus group	0.3402	+	0.001	Yes
Eubacterium ramulus	Dorea longicatena	0.3398	+	0.001	Yes
Collinsella aerofaciens	Clostridium scindens	0.3396	-	0.001	No
Barnesiella intestinihominis	Odoribacter splanchnicus	0.3396	+	0.001	No
Eubacterium eligens	Dorea formicigenerans	0.3385	+	0.001	Yes
Coprococcus comes	Clostridium clostridioforme	0.3382	-	0.001	No
Bacteroides fragilis	Bacteroides massiliensis	0.3381	-	0.001	No
Lactobacillus fermentum	Lactobacillus rhamnosus	0.3381	+	0.001	Yes
Enterococcus avium	Roseburia hominis	0.338	-	0.001	Yes
Streptococcus gordonii	Streptococcus parasanguinis	0.3376	+	0.001	No
Eubacterium ramulus	Ruminococcus torques	0.3375	+	0.001	Yes
Anaerostipes caccae	Clostridium scindens	0.3375	+	0.001	No
Eubacterium eligens	Anaerostipes hadrus	0.3372	+	0.001	Yes
Bacteroides faecis	Bacteroides thetaiotaomicron	0.3371	-	0.001	No
Oscillibacter sp 57 20	Firmicutes bacterium CAG 110	0.3371	+	0.001	No
Streptococcus salivarius	Streptococcus vestibularis	0.337	+	0.001	Yes
Eubacterium hallii	Ruminococcus torques	0.3366	+	0.001	Yes
Coprococcus comes	Gemmiger formicilis	0.3363	+	0.001	No
Enterococcus faecium	Pediococcus acidilactici	0.3359	+	0.001	Yes
Streptococcus gordonii	Streptococcus salivarius	0.3359	+	0.001	No
Eubacterium ramulus	Dorea formicigenerans	0.3352	+	0.001	Yes
Blautia sp CAG 257	Eisenbergiella massiliensis	0.3351	+	0.001	No
Oscillibacter sp CAG 241	Firmicutes bacterium CAG 110	0.3351	+	0.001	No
Blautia sp CAG 257	Clostridium scindens	0.335	+	0.001	No
Faecalibacterium prausnitzii	Gemmiger formicilis	0.335	+	0.001	Yes
Clostridium clostridioforme	Flavonifractor plautii	0.3347	+	0.001	No
Blautia coccoides	Clostridium symbiosum	0.3345	+	0.001	No
Eubacterium eligens	Ruminococcus bicirculans	0.3344	+	0.001	Yes
Eisenbergiella massiliensis	Anaerotruncus colihominis	0.3344	+	0.001	No
Actinomyces sp HMSC035G02	Mogibacterium diversum	0.3339	+	0.001	No
Bacteroides uniformis	Bacteroides vulgatus	0.3339	+	0.001	No
Blautia coccoides	Oscillibacter sp 57 20	0.3339	-	0.001	No
Fusicatenibacter saccharivorans	Eubacterium rectale	0.3339	+	0.001	Yes
Blautia obeum	Dorea formicigenerans	0.3337	+	0.001	No
Clostridium scindens	Oscillibacter sp 57 20	0.3337	-	0.001	No
Lachnoclostridium sp An131	Firmicutes bacterium CAG 94	0.3337	+	0.001	Yes
Anaerostipes hadrus	Blautia coccoides	0.3336	-	0.001	Yes
Ruminococcus gnavus	Clostridium innocuum	0.3336	+	0.001	Yes
Dorea longicatena	Roseburia hominis	0.3332	+	0.001	No
Rothia dentocariosa	Streptococcus vestibularis	0.3326	+	0.001	Yes
Streptococcus oralis	Streptococcus vestibularis	0.3324	+	0.001	Yes
Clostridium clostridioforme	Erysipelatoclostridium ramosum	0.3323	+	0.001	No
Rothia dentocariosa	Streptococcus anginosus group	0.3322	+	0.001	Yes
Coprococcus comes	Oscillibacter sp 57 20	0.3322	+	0.001	No
Roseburia faecis	Faecalibacterium prausnitzii	0.3322	+	0.001	Yes
Ruminococcus gnavus	Oscillibacter sp CAG 241	0.3321	-	0.001	No
Clostridium aldenense	Clostridium scindens	0.3321	+	0.001	No
Ruminococcus torques	Clostridium clostridioforme	0.3319	-	0.001	No
Ruminococcus gnavus	Clostridium clostridioforme	0.3318	+	0.001	No
Clostridium sp CAG 58	Anaerostipes hadrus	0.3317	+	0.001	Yes
Phascolarctobacterium faecium	Phascolarctobacterium succinatutens	0.3312	-	0.001	No
Veillonella dispar	Veillonella parvula	0.3311	+	0.001	Yes
Blautia obeum	Roseburia hominis	0.331	+	0.001	No
Enterococcus casseliflavus	Enterococcus gallinarum	0.3308	+	0.001	No
Clostridium clostridioforme	Oscillibacter sp 57 20	0.3308	-	0.001	No
Bifidobacterium pseudolongum	Enterococcus gallinarum	0.3304	+	0.001	No
Blautia coccoides	Blautia producta	0.3303	+	0.001	No
Eubacterium eligens	Ruminococcus gnavus	0.3299	-	0.001	Yes
Clostridium symbiosum	Oscillibacter sp 57 20	0.3298	-	0.001	No
Clostridium clostridioforme	Sellimonas intestinalis	0.3296	+	0.001	No
Roseburia inulinivorans	Agathobaculum butyriciproducens	0.3291	+	0.001	Yes
Bifidobacterium breve	Enterococcus asini	0.329	+	0.001	Yes
Blautia producta	Sellimonas intestinalis	0.3286	+	0.001	No
Dorea formicigenerans	Clostridium aldenense	0.3286	-	0.001	No
Enterococcus avium	Lactobacillus rhamnosus	0.3284	+	0.001	Yes
Coprococcus comes	Faecalibacterium prausnitzii	0.3284	+	0.001	Yes
Clostridium sp CAG 58	Blautia coccoides	0.3282	-	0.001	Yes
Blautia obeum	Fusicatenibacter saccharivorans	0.3279	+	0.001	Yes
Lactobacillus pentosus	Pediococcus acidilactici	0.3278	+	0.001	No
Blautia producta	Dorea longicatena	0.3276	-	0.001	No
Blautia sp CAG 257	Clostridium bolteae	0.3272	+	0.001	No
Eubacterium hallii	Oscillibacter sp 57 20	0.327	+	0.001	Yes
Eubacterium ramulus	Anaerostipes hadrus	0.3269	+	0.001	Yes
Dorea formicigenerans	Oscillibacter sp 57 20	0.3269	+	0.001	No
Gordonibacter pamelaeae	Blautia producta	0.3268	+	0.001	No
Ruminococcus torques	Gemmiger formicilis	0.3267	+	0.001	No
Blautia coccoides	Flavonifractor plautii	0.3266	+	0.001	No
Clostridium symbiosum	Gemmiger formicilis	0.3266	-	0.001	No
Dorea formicigenerans	Roseburia inulinivorans	0.3264	+	0.001	Yes
Blautia sp CAG 257	Firmicutes bacterium CAG 424	0.3255	+	0.001	No
Dorea formicigenerans	Roseburia hominis	0.3254	+	0.001	No
Blautia producta	Oscillibacter sp 57 20	0.3251	-	0.001	No
Rothia dentocariosa	Streptococcus oralis	0.3249	+	0.001	No
Eggerthella lenta	Anaerotruncus colihominis	0.3248	+	0.001	No
Prevotella buccalis	Finegoldia magna	0.3247	+	0.001	No
Clostridium bolteae	Clostridium citroniae	0.3247	+	0.001	No
Eggerthella lenta	Sellimonas intestinalis	0.3246	+	0.001	No
Eubacterium siraeum	Ruminococcaceae bacterium D5	0.3245	+	0.001	Yes
Butyricimonas virosa	Parabacteroides goldsteinii	0.3243	+	0.001	No
Eubacterium hallii	Eubacterium rectale	0.3243	+	0.001	Yes
Clostridium clostridioforme	Gemmiger formicilis	0.3239	-	0.001	No
Haemophilus parainfluenzae	Haemophilus sp HMSC71H05	0.3239	+	0.001	No
Adlercreutzia equolifaciens	Lawsonibacter asaccharolyticus	0.3238	+	0.001	No
Asaccharobacter celatus	Blautia coccoides	0.3237	-	0.001	No
Eubacterium eligens	Clostridium clostridioforme	0.3233	-	0.001	Yes
Flavonifractor plautii	Cloacibacillus evryensis	0.3231	-	0.001	Yes
Blautia sp CAG 257	Gemmiger formicilis	0.323	-	0.001	No
Coprococcus catus	Dorea formicigenerans	0.3226	+	0.001	No
Lactobacillus crispatus	Lactobacillus oris	0.3224	+	0.001	No
Eggerthella lenta	Dorea formicigenerans	0.3223	-	0.001	No
Eggerthella lenta	Barnesiella intestinihominis	0.3222	-	0.001	No
Collinsella aerofaciens	Blautia obeum	0.3221	+	0.001	No
Alistipes shahii	Blautia coccoides	0.3221	-	0.001	No
Anaerostipes hadrus	Roseburia intestinalis	0.322	+	0.001	Yes
Blautia sp CAG 257	Sellimonas intestinalis	0.3206	+	0.001	No
Gordonibacter pamelaeae	Anaerotruncus colihominis	0.3197	+	0.001	No
Clostridium clostridioforme	Anaerotruncus colihominis	0.3192	+	0.001	No
Eubacterium hallii	Gemmiger formicilis	0.3191	+	0.001	Yes
Eisenbergiella massiliensis	Sellimonas intestinalis	0.319	+	0.001	No
Actinomyces oris	Streptococcus gordonii	0.3188	+	0.001	Yes
Clostridium bolteae	Flavonifractor plautii	0.3185	+	0.001	No
Coprococcus catus	Coprococcus comes	0.3184	+	0.001	No
Enterococcus avium	Faecalibacterium prausnitzii	0.3183	-	0.001	Yes
Collinsella aerofaciens	Collinsella intestinalis	0.3182	+	0.001	No
Hungatella hathewayi	Eisenbergiella tayi	0.3182	+	0.001	Yes
Dorea longicatena	Dorea sp CAG 317	0.3182	-	0.001	No
Asaccharobacter celatus	Anaerostipes hadrus	0.318	+	0.001	Yes
Clostridium aldenense	Clostridium symbiosum	0.3179	+	0.001	No
Eisenbergiella tayi	Anaerotruncus colihominis	0.3177	+	0.001	Yes
Hungatella hathewayi	Sellimonas intestinalis	0.3175	+	0.001	Yes
Eubacterium eligens	Blautia obeum	0.3175	+	0.001	Yes
Eggerthella lenta	Flavonifractor plautii	0.3173	+	0.001	No
Oscillibacter sp CAG 241	Cloacibacillus evryensis	0.3171	+	0.001	Yes
Eubacterium hallii	Blautia coccoides	0.317	-	0.001	Yes
Lactobacillus gasseri	Lactobacillus oris	0.3169	+	0.001	Yes
Bifidobacterium gallinarum	Enterococcus avium	0.3166	+	0.001	Yes
Clostridium scindens	Gemmiger formicilis	0.3165	-	0.001	No
Barnesiella intestinihominis	Alistipes shahii	0.3163	+	0.001	No
Alistipes putredinis	Alistipes shahii	0.3163	+	0.001	No
Oscillibacter sp CAG 241	Ruminococcaceae bacterium D5	0.3163	+	0.001	Yes
Actinomyces oris	Rothia dentocariosa	0.3162	+	0.001	Yes
Asaccharobacter celatus	Lawsonibacter asaccharolyticus	0.3158	+	0.001	No
Fusicatenibacter saccharivorans	Agathobaculum butyriciproducens	0.3158	+	0.001	Yes
Anaerostipes caccae	Faecalibacterium prausnitzii	0.3155	-	0.001	Yes
Ruminococcus gnavus	Ruminococcaceae bacterium D5	0.3154	-	0.001	Yes
Adlercreutzia equolifaciens	Blautia coccoides	0.3152	-	0.001	No
Oscillibacter sp 57 20	Ruminococcaceae bacterium D5	0.3152	+	0.001	Yes
Rothia dentocariosa	Rothia mucilaginosa	0.315	+	0.001	Yes
Blautia obeum	Coprococcus catus	0.3149	+	0.001	No
Blautia sp CAG 257	Firmicutes bacterium CAG 110	0.3149	-	0.001	No
Veillonella atypica	Haemophilus parainfluenzae	0.3142	+	0.001	No
Bifidobacterium saeculare	Enterococcus avium	0.314	+	0.001	Yes
Asaccharobacter celatus	Clostridium sp CAG 58	0.3137	+	0.001	Yes
Bacteroides salyersiae	Monoglobus pectinilyticus	0.3137	-	0.001	Yes
Dorea longicatena	Lachnospira pectinoschiza	0.3137	+	0.001	No
Clostridium citroniae	Anaerotruncus colihominis	0.3136	+	0.001	No
Clostridium clostridioforme	Clostridium lavalense	0.3136	+	0.001	No
Ruminococcus gnavus	Clostridium symbiosum	0.3134	+	0.001	No
Ruminococcus torques	Clostridium symbiosum	0.3132	-	0.001	No
Eubacterium ramulus	Blautia obeum	0.313	+	0.001	Yes
Flavonifractor plautii	Gemmiger formicilis	0.3129	-	0.001	No
Blautia obeum	Oscillibacter sp 57 20	0.3127	+	0.001	No
Porphyromonas asaccharolytica	Prevotella timonensis	0.3124	+	0.001	Yes
Blautia coccoides	Dorea formicigenerans	0.3124	-	0.001	No
Eubacterium eligens	Flavonifractor plautii	0.3121	-	0.001	Yes
Bifidobacterium breve	Enterococcus faecium	0.3118	+	0.001	Yes
Eggerthella lenta	Erysipelatoclostridium ramosum	0.3118	+	0.001	No
Barnesiella intestinihominis	Butyricimonas virosa	0.3117	+	0.001	No
Faecalibacterium prausnitzii	Ruminococcus bicirculans	0.3114	+	0.001	Yes
Odoribacter splanchnicus	Alistipes indistinctus	0.3113	+	0.001	Yes
Eggerthella lenta	Ruminococcus gnavus	0.3111	+	0.001	No
Clostridium bolteae CAG 59	Clostridium bolteae	0.3107	+	0.001	No
Lawsonibacter asaccharolyticus	Clostridium leptum	0.3107	+	0.001	Yes
Bacteroides massiliensis	Paraprevotella xylaniphila	0.3106	+	0.001	No
Streptococcus gordonii	Streptococcus vestibularis	0.3104	+	0.001	Yes
Hungatella hathewayi	Flavonifractor plautii	0.3103	+	0.001	Yes
Veillonella sp T11011 6	Haemophilus parainfluenzae	0.3101	+	0.001	No
Gordonibacter pamelaeae	Sellimonas intestinalis	0.3099	+	0.001	No
Roseburia inulinivorans	Oscillibacter sp 57 20	0.3099	+	0.001	Yes
Oscillibacter sp 57 20	Agathobaculum butyriciproducens	0.3098	+	0.001	No
Blautia hansenii	Blautia sp CAG 257	0.3097	+	0.001	Yes
Eubacterium sp CAG 38	Roseburia intestinalis	0.3096	+	0.001	Yes
Eubacterium hallii	Anaerostipes caccae	0.3094	-	0.001	Yes
Blautia obeum	Clostridium scindens	0.3091	-	0.001	No
Blautia coccoides	Coprococcus comes	0.309	-	0.001	No
Coprococcus catus	Clostridium scindens	0.3086	-	0.001	No
Clostridium scindens	Anaerotruncus colihominis	0.3084	+	0.001	No
Eubacterium hallii	Roseburia inulinivorans	0.3083	+	0.001	Yes
Clostridium lavalense	Anaerotruncus colihominis	0.3083	+	0.001	No
Bifidobacterium breve	Anaerostipes hadrus	0.3081	-	0.001	Yes
Eubacterium ventriosum	Dorea longicatena	0.3079	+	0.001	No
Blautia coccoides	Gemmiger formicilis	0.3077	-	0.001	No
Methanobrevibacter smithii	Candidatus Methanomassiliicoccus intestinalis	0.3076	+	0.001	Yes
Methanobrevibacter smithii	Alistipes indistinctus	0.3074	+	0.001	Yes
Alistipes shahii	Clostridium scindens	0.3074	-	0.001	No
Enterococcus gallinarum	Fusicatenibacter saccharivorans	0.3072	-	0.001	Yes
Eggerthella lenta	Eisenbergiella massiliensis	0.307	+	0.001	No
Bacteroides stercoris	Bacteroides vulgatus	0.3068	+	0.001	No
Streptococcus infantis	Streptococcus oralis	0.3067	+	0.001	Yes
Methanobrevibacter smithii	Eubacterium siraeum	0.3064	+	0.001	Yes
Clostridium sp CAG 58	Roseburia hominis	0.3057	+	0.001	Yes
Eubacterium ramulus	Fusicatenibacter saccharivorans	0.3056	+	0.001	Yes
Methanobrevibacter smithii	Oscillibacter sp 57 20	0.3055	+	0.001	Yes
Blautia coccoides	Ruminococcus torques	0.305	-	0.001	No
Aeriscardovia aeriphila	Bifidobacterium pseudolongum	0.3048	+	0.001	No
Eubacterium eligens	Coprococcus comes	0.3048	+	0.001	Yes
Enterococcus faecium	Fusicatenibacter saccharivorans	0.3045	-	0.001	Yes
Blautia producta	Coprococcus catus	0.3043	-	0.001	No
Bifidobacterium breve	Pediococcus acidilactici	0.3042	+	0.001	Yes
Blautia coccoides	Roseburia hominis	0.3039	-	0.001	No
Sellimonas intestinalis	Oscillibacter sp 57 20	0.3039	-	0.001	No
Megasphaera sp DISK 18	Megasphaera sp MJR8396C	0.3037	+	0.001	Yes
Blautia sp CAG 257	Coprococcus comes	0.3036	-	0.001	No
Dorea longicatena	Eubacterium rectale	0.3036	+	0.001	Yes
Oscillibacter sp 57 20	Clostridium innocuum	0.3036	-	0.001	Yes
Oscillibacter sp CAG 241	Gemmiger formicilis	0.3035	+	0.001	No
Eisenbergiella tayi	Clostridium innocuum	0.3034	+	0.001	Yes
Eisenbergiella tayi	Clostridium symbiosum	0.303	+	0.001	Yes
Veillonella infantium	Veillonella parvula	0.3029	+	0.001	No
Alistipes finegoldii	Blautia obeum	0.3028	+	0.001	Yes
Gordonibacter pamelaeae	Clostridium innocuum	0.3025	+	0.001	Yes
Blautia producta	Gemmiger formicilis	0.3025	-	0.001	No
Ruminococcus torques	Agathobaculum butyriciproducens	0.3025	+	0.001	No
Eubacterium eligens	Eubacterium hallii	0.3023	+	0.001	Yes
Methanobrevibacter smithii	Butyricimonas virosa	0.3022	+	0.001	Yes
Actinomyces sp oral taxon 448	Streptococcus mutans	0.3021	+	0.001	Yes
Lactobacillus salivarius	Lactobacillus vaginalis	0.3016	+	0.001	Yes
Blautia coccoides	Agathobaculum butyriciproducens	0.3016	-	0.001	No
Anaerostipes hadrus	Oscillibacter sp 57 20	0.3015	+	0.001	Yes
Bacteroides coprocola	Bacteroides plebeius	0.3014	+	0.001	No
Lactobacillus fermentum	Lactobacillus gasseri	0.3014	+	0.001	Yes
Eubacterium hallii	Blautia producta	0.3014	-	0.001	Yes
Blautia producta	Flavonifractor plautii	0.3013	+	0.001	No
Roseburia hominis	Faecalibacterium prausnitzii	0.3013	+	0.001	Yes
Enterococcus avium	Dorea longicatena	0.3012	-	0.001	Yes
Clostridium scindens	Faecalibacterium prausnitzii	0.3011	-	0.001	Yes
Clostridium leptum	Ruthenibacterium lactatiformans	0.301	+	0.001	Yes
Enterococcus gallinarum	Blautia wexlerae	0.3007	-	0.001	Yes
Enterorhabdus caecimuris	Gordonibacter pamelaeae	0.3005	+	0.001	No
Ruminococcus gnavus	Gemmiger formicilis	0.3001	-	0.001	No
Clostridium bolteae	Clostridium clostridioforme	0.3001	+	0.001	No
Collinsella aerofaciens	Dorea formicigenerans	0.3	+	0.001	No
Anaerostipes hadrus	Blautia wexlerae	0.3	+	0.001	Yes
Eisenbergiella massiliensis	Clostridium lavalense	0.2998	+	0.001	No
Methanobrevibacter smithii	Clostridium citroniae	0.2997	-	0.001	Yes
Butyricimonas virosa	Alistipes shahii	0.2997	+	0.001	No
Blautia sp CAG 257	Anaerotruncus colihominis	0.2996	+	0.001	No
Hungatella hathewayi	Blautia producta	0.2994	+	0.001	Yes
Hungatella hathewayi	Ruthenibacterium lactatiformans	0.2992	+	0.001	Yes
Clostridium aldenense	Clostridium citroniae	0.2992	+	0.001	No
Eisenbergiella massiliensis	Ruthenibacterium lactatiformans	0.2991	+	0.001	Yes
Enterococcus gallinarum	Eubacterium hallii	0.299	-	0.001	Yes
Adlercreutzia equolifaciens	Eubacterium siraeum	0.2988	+	0.001	No
Gemmiger formicilis	Erysipelatoclostridium ramosum	0.2988	-	0.001	No
Actinomyces oris	Streptococcus parasanguinis	0.2987	+	0.001	Yes
Bacteroides massiliensis	Alistipes shahii	0.2987	+	0.001	No
Anaerostipes hadrus	Roseburia sp CAG 471	0.2987	+	0.001	Yes
Eubacterium eligens	Gemmiger formicilis	0.2984	+	0.001	Yes
Eggerthella lenta	Slackia isoflavoniconvertens	0.2983	-	0.001	No
Atopobium parvulum	Atopobium rimae	0.2982	+	0.001	No
Blautia coccoides	Clostridium aldenense	0.2982	+	0.001	No
Asaccharobacter celatus	Faecalibacterium prausnitzii	0.298	+	0.001	Yes
Lactococcus lactis	Streptococcus thermophilus	0.2979	+	0.001	No
Blautia obeum	Eubacterium rectale	0.2978	+	0.001	Yes
Pseudoflavonifractor sp An184	Firmicutes bacterium CAG 94	0.2974	+	0.001	Yes
Asaccharobacter celatus	Alistipes shahii	0.2973	+	0.001	No
Dorea longicatena	Gemmiger formicilis	0.2973	+	0.001	No
Eisenbergiella massiliensis	Clostridium citroniae	0.2973	+	0.001	No
Alistipes shahii	Ruminococcus gnavus	0.2972	-	0.001	No
Asaccharobacter celatus	Roseburia hominis	0.2971	+	0.001	No
Porphyromonas sp HMSC065F10	Porphyromonas uenonis	0.2969	+	0.001	No
Eubacterium ramulus	Roseburia inulinivorans	0.2969	+	0.001	Yes
Blautia coccoides	Ruthenibacterium lactatiformans	0.2969	+	0.001	Yes
Enterococcus faecium	Eubacterium hallii	0.2968	-	0.001	Yes
Bacteroides caccae	Parabacteroides merdae	0.2967	+	0.001	No
Blautia coccoides	Erysipelatoclostridium ramosum	0.2967	+	0.001	No
Odoribacter splanchnicus	Blautia coccoides	0.2966	-	0.001	No
Actinomyces odontolyticus	Actinomyces sp ICM47	0.2964	+	0.001	Yes
Odoribacter splanchnicus	Sellimonas intestinalis	0.2964	-	0.001	No
Eubacterium sp CAG 38	Roseburia faecis	0.2963	+	0.001	Yes
Enterococcus avium	Blautia obeum	0.2962	-	0.001	Yes
Clostridium sp CAG 58	Eubacterium hallii	0.2961	+	0.001	Yes
Ruminococcus torques	Clostridium scindens	0.2958	-	0.001	No
Eubacterium rectale	Roseburia hominis	0.2958	+	0.001	Yes
Bifidobacterium breve	Eubacterium hallii	0.2957	-	0.001	Yes
Asaccharobacter celatus	Eubacterium siraeum	0.2957	+	0.001	No
Hungatella hathewayi	Blautia coccoides	0.2956	+	0.001	Yes
Clostridium scindens	Agathobaculum butyriciproducens	0.2954	-	0.001	No
Hungatella hathewayi	Eisenbergiella massiliensis	0.2953	+	0.001	Yes
Bacteroides finegoldii	Bacteroides massiliensis	0.295	+	0.001	No
Atopobium minutum	Porphyromonas sp HMSC065F10	0.2949	+	0.001	No
Blautia sp CAG 257	Clostridium lavalense	0.2949	+	0.001	No
Fusicatenibacter saccharivorans	Roseburia faecis	0.2949	+	0.001	Yes
Candidatus Methanomassiliicoccus intestinalis	Ruminococcaceae bacterium D5	0.2947	+	0.001	Yes
Collinsella aerofaciens	Faecalibacterium prausnitzii	0.2946	+	0.001	Yes
Odoribacter splanchnicus	Alistipes putredinis	0.2945	+	0.001	No
Eisenbergiella massiliensis	Clostridium scindens	0.2945	+	0.001	No
Clostridium bolteae	Anaerotruncus colihominis	0.2942	+	0.001	No
Rothia mucilaginosa	Streptococcus salivarius	0.294	+	0.001	Yes
Blautia sp CAG 257	Erysipelatoclostridium ramosum	0.294	+	0.001	No
Ruthenibacterium lactatiformans	Clostridium innocuum	0.294	+	0.001	Yes
Anaerotruncus colihominis	Flavonifractor plautii	0.2937	+	0.001	No
Candidatus Methanomassiliicoccus intestinalis	Flavonifractor plautii	0.2934	-	0.001	Yes
Anaerotignum lactatifermentans	Blautia sp CAG 257	0.2932	+	0.001	No
Clostridium aldenense	Clostridium bolteae	0.2932	+	0.001	No
Roseburia faecis	Roseburia intestinalis	0.2932	+	0.001	Yes
Adlercreutzia equolifaciens	Alistipes shahii	0.2931	+	0.001	No
Clostridium sp CAG 58	Roseburia inulinivorans	0.2931	+	0.001	Yes
Oscillibacter sp 57 20	Erysipelatoclostridium ramosum	0.293	-	0.001	No
Streptococcus gordonii	Streptococcus mutans	0.2929	+	0.001	Yes
Gordonibacter pamelaeae	Hungatella hathewayi	0.2928	+	0.001	Yes
Ruminococcus torques	Sellimonas intestinalis	0.2926	-	0.001	No
Dorea formicigenerans	Ruminococcus bicirculans	0.2924	+	0.001	Yes
Fusicatenibacter saccharivorans	Roseburia intestinalis	0.2923	+	0.001	Yes
Eggerthella lenta	Blautia coccoides	0.292	+	0.001	No
Adlercreutzia equolifaciens	Anaerostipes hadrus	0.2918	+	0.001	Yes
Collinsella aerofaciens	Coprococcus comes	0.2917	+	0.001	No
Alistipes indistinctus	Ruminococcaceae bacterium D5	0.2917	+	0.001	Yes
Alistipes shahii	Flavonifractor plautii	0.2916	-	0.001	No
Eubacterium siraeum	Cloacibacillus evryensis	0.2915	+	0.001	Yes
Lactobacillus gasseri	Lactobacillus vaginalis	0.2913	+	0.001	Yes
Flavonifractor sp An10	Pseudoflavonifractor sp An184	0.2913	+	0.001	Yes
Dorea longicatena	Clostridium symbiosum	0.2912	-	0.001	No
Lactobacillus gasseri	Lactobacillus salivarius	0.2911	+	0.001	Yes
Bifidobacterium gallinarum	Enterococcus faecium	0.291	+	0.001	Yes
Blautia wexlerae	Roseburia intestinalis	0.291	+	0.001	Yes
Veillonella parvula	Haemophilus parainfluenzae	0.291	+	0.001	No
Hungatella hathewayi	Clostridium aldenense	0.2909	+	0.001	Yes
Eggerthella lenta	Agathobaculum butyriciproducens	0.2906	-	0.001	No
Ruminococcus torques	Faecalibacterium prausnitzii	0.2904	+	0.001	Yes
Coprococcus comes	Fusicatenibacter saccharivorans	0.2904	+	0.001	Yes
Hungatella hathewayi	Clostridium citroniae	0.2903	+	0.001	Yes
Clostridium aldenense	Sellimonas intestinalis	0.2903	+	0.001	No
Fusicatenibacter saccharivorans	Oscillibacter sp 57 20	0.2902	+	0.001	Yes
Lactobacillus rhamnosus	Pediococcus acidilactici	0.2899	+	0.001	Yes
Clostridium scindens	Clostridium innocuum	0.2899	+	0.001	Yes
Adlercreutzia equolifaciens	Roseburia hominis	0.2897	+	0.001	No
Collinsella stercoris	Enorma massiliensis	0.2895	+	0.001	Yes
Agathobaculum butyriciproducens	Gemmiger formicilis	0.2894	+	0.001	No
Bifidobacterium pullorum	Fusicatenibacter saccharivorans	0.2893	-	0.001	Yes
Coprococcus catus	Gemmiger formicilis	0.2893	+	0.001	No
Blautia coccoides	Clostridium innocuum	0.2892	+	0.001	Yes
Oscillibacter sp 57 20	Firmicutes bacterium CAG 83	0.2892	+	0.001	No
Bifidobacterium dentium	Streptococcus gordonii	0.2891	+	0.001	Yes
Eubacterium eligens	Blautia coccoides	0.2889	-	0.001	Yes
Clostridium symbiosum	Erysipelatoclostridium ramosum	0.2889	+	0.001	No
Clostridium bolteae	Clostridium lavalense	0.2887	+	0.001	No
Actinomyces odontolyticus	Rothia mucilaginosa	0.2886	+	0.001	Yes
Actinomyces turicensis	Porphyromonas asaccharolytica	0.2886	+	0.001	Yes
Adlercreutzia equolifaciens	Clostridium sp CAG 58	0.2886	+	0.001	Yes
Blautia producta	Clostridium lavalense	0.2886	+	0.001	No
Ruminococcus gnavus	Firmicutes bacterium CAG 110	0.2886	-	0.001	No
Bifidobacterium pullorum	Enterococcus avium	0.2885	+	0.001	Yes
Butyrivibrio crossotus	Firmicutes bacterium CAG 95	0.2884	+	0.001	No
Dorea longicatena	Sellimonas intestinalis	0.2883	-	0.001	No
Bifidobacterium breve	Blautia wexlerae	0.2882	-	0.001	Yes
Alistipes shahii	Oscillibacter sp CAG 241	0.2882	+	0.001	No
Dorea sp CAG 317	Eisenbergiella massiliensis	0.2882	+	0.001	No
Lactobacillus fermentum	Lactobacillus vaginalis	0.288	+	0.001	Yes
Alistipes shahii	Sellimonas intestinalis	0.2879	-	0.001	No
Roseburia faecis	Roseburia inulinivorans	0.2879	+	0.001	Yes
Streptococcus anginosus group	Streptococcus oralis	0.2878	+	0.001	Yes
Collinsella aerofaciens	Flavonifractor plautii	0.2877	-	0.001	No
Blautia hansenii	Clostridium clostridioforme	0.2876	+	0.001	Yes
Rothia mucilaginosa	Streptococcus oralis	0.2874	+	0.001	Yes
Eubacterium eligens	Ruminococcaceae bacterium D5	0.287	+	0.001	Yes
Eubacterium hallii	Ruminococcus bicirculans	0.287	+	0.001	Yes
Finegoldia magna	Peptoniphilus harei	0.2866	+	0.001	No
Eubacterium eligens	Blautia sp CAG 257	0.2865	-	0.001	Yes
Methanobrevibacter smithii	Blautia sp CAG 257	0.2864	-	0.001	Yes
Blautia producta	Coprococcus comes	0.2864	-	0.001	No
Bifidobacterium pseudolongum	Enterococcus avium	0.2862	+	0.001	Yes
Dorea longicatena	Ruminococcus bicirculans	0.2862	+	0.001	Yes
Clostridiales bacterium 1 7 47FAA	Clostridium lavalense	0.2861	+	0.001	No
Sellimonas intestinalis	Anaerotruncus colihominis	0.286	+	0.001	No
Eubacterium eligens	Ruminococcus torques	0.2856	+	0.001	Yes
Clostridium aldenense	Oscillibacter sp 57 20	0.2855	-	0.001	No
Actinomyces odontolyticus	Mogibacterium diversum	0.285	+	0.001	No
Bacteroides massiliensis	Odoribacter splanchnicus	0.2849	+	0.001	No
Eubacterium sp CAG 38	Eubacterium rectale	0.2845	+	0.001	Yes
Citrobacter amalonaticus	Morganella morganii	0.2845	+	0.001	No
Blautia coccoides	Clostridium clostridioforme	0.2844	+	0.001	No
Coprococcus comes	Clostridium symbiosum	0.2844	-	0.001	No
Escherichia coli	Klebsiella pneumoniae	0.2844	+	0.001	Yes
Eubacterium hallii	Coprococcus comes	0.2843	+	0.001	Yes
Enterococcus faecium	Roseburia intestinalis	0.2841	-	0.001	Yes
Lactobacillus amylovorus	Lactobacillus nasuensis	0.284	+	0.001	No
Collinsella aerofaciens	Blautia coccoides	0.2834	-	0.001	No
Eggerthella lenta	Gemmiger formicilis	0.2832	-	0.001	No
Actinomyces oris	Streptococcus anginosus group	0.2831	+	0.001	Yes
Methanobrevibacter smithii	Barnesiella intestinihominis	0.2826	+	0.001	Yes
Collinsella aerofaciens	Eggerthella lenta	0.2822	-	0.001	No
Roseburia inulinivorans	Faecalibacterium prausnitzii	0.2822	+	0.001	Yes
Catenibacterium mitsuokai	Phascolarctobacterium succinatutens	0.2822	+	0.001	No
Clostridium lavalense	Sellimonas intestinalis	0.2821	+	0.001	No
Enterococcus asini	Enterococcus faecium	0.2819	+	0.001	Yes
Eubacterium hallii	Eubacterium sp CAG 38	0.2816	+	0.001	Yes
Blautia coccoides	Sellimonas intestinalis	0.2815	+	0.001	No
Alistipes finegoldii	Eubacterium siraeum	0.2814	+	0.001	Yes
Enterococcus avium	Roseburia faecis	0.2814	-	0.001	Yes
Ruminococcus gnavus	Coprococcus comes	0.2814	-	0.001	No
Veillonella dispar	Haemophilus sp HMSC71H05	0.2813	+	0.001	Yes
Coprococcus comes	Flavonifractor plautii	0.2812	-	0.001	No
Actinomyces odontolyticus	Actinomyces oris	0.281	+	0.001	Yes
Blautia sp CAG 257	Clostridium asparagiforme	0.281	+	0.001	No
Enterococcus avium	Enterococcus casseliflavus	0.2809	+	0.001	Yes
Odoribacter splanchnicus	Alistipes finegoldii	0.2805	+	0.001	Yes
Finegoldia magna	Peptoniphilus sp HMSC062D09	0.2805	+	0.001	No
Asaccharobacter celatus	Eubacterium hallii	0.2804	+	0.001	Yes
Clostridium citroniae	Oscillibacter sp CAG 241	0.2802	-	0.001	No
Anaerostipes hadrus	Coprococcus catus	0.28	+	0.001	Yes
Clostridium aldenense	Flavonifractor plautii	0.2798	+	0.001	No
Lawsonibacter asaccharolyticus	Eubacterium siraeum	0.2796	+	0.001	No
Adlercreutzia equolifaciens	Faecalibacterium prausnitzii	0.2794	+	0.001	Yes
Hungatella hathewayi	Dorea longicatena	0.2794	-	0.001	Yes
Collinsella aerofaciens	Erysipelatoclostridium ramosum	0.2791	-	0.001	No
Lactonifactor longoviformis	Blautia coccoides	0.279	+	0.001	No
Gemella sanguinis	Streptococcus sp A12	0.2789	+	0.001	Yes
Blautia producta	Erysipelatoclostridium ramosum	0.2788	+	0.001	No
Methanobrevibacter smithii	Parabacteroides goldsteinii	0.2785	+	0.001	Yes
Dorea longicatena	Clostridium aldenense	0.2785	-	0.001	No
Clostridium clostridioforme	Faecalibacterium prausnitzii	0.2785	-	0.001	Yes
Dorea longicatena	Roseburia sp CAG 471	0.2784	+	0.001	No
Blautia sp CAG 257	Ruminococcus torques	0.2783	-	0.001	No
Rothia dentocariosa	Streptococcus parasanguinis	0.2781	+	0.001	No
Lactobacillus paragasseri	Lactobacillus salivarius	0.278	+	0.001	Yes
Eubacterium sp CAG 38	Roseburia inulinivorans	0.2779	+	0.001	Yes
Anaerotignum lactatifermentans	Oscillibacter sp 57 20	0.2779	-	0.001	No
Asaccharobacter celatus	Fusicatenibacter saccharivorans	0.2777	+	0.001	Yes
Bifidobacterium breve	Roseburia intestinalis	0.2774	-	0.001	Yes
Eggerthella lenta	Clostridium citroniae	0.2774	+	0.001	No
Alistipes indistinctus	Parabacteroides goldsteinii	0.2773	+	0.001	Yes
Alistipes shahii	Oscillibacter sp 57 20	0.2773	+	0.001	No
Streptococcus oralis	Streptococcus parasanguinis	0.2773	+	0.001	No
Eubacterium ventriosum	Agathobaculum butyriciproducens	0.2773	+	0.001	No
Enterococcus avium	Lawsonibacter asaccharolyticus	0.2772	-	0.001	Yes
Faecalibacterium prausnitzii	Eubacterium siraeum	0.2771	+	0.001	Yes
Clostridium citroniae	Firmicutes bacterium CAG 110	0.277	-	0.001	No
Eubacterium rectale	Roseburia inulinivorans	0.277	+	0.001	Yes
Blautia producta	Clostridium aldenense	0.2769	+	0.001	No
Blautia sp CAG 257	Oscillibacter sp CAG 241	0.2769	-	0.001	No
Coprococcus catus	Faecalibacterium prausnitzii	0.2767	+	0.001	Yes
Clostridium sp CAG 58	Roseburia intestinalis	0.2766	+	0.001	Yes
Ruminococcus torques	Oscillibacter sp 57 20	0.2766	+	0.001	No
Eubacterium eligens	Eubacterium siraeum	0.2765	+	0.001	Yes
Blautia obeum	Flavonifractor plautii	0.2765	-	0.001	No
Faecalibacterium prausnitzii	Clostridium innocuum	0.2765	-	0.001	Yes
Actinomyces oris	Actinomyces sp oral taxon 448	0.2764	+	0.001	Yes
Odoribacter splanchnicus	Clostridium symbiosum	0.2763	-	0.001	No
Hungatella hathewayi	Eubacterium sp CAG 38	0.2763	-	0.001	Yes
Bifidobacterium breve	Lactobacillus rhamnosus	0.276	+	0.001	Yes
Enterococcus gallinarum	Pediococcus acidilactici	0.2759	+	0.001	No
Clostridium innocuum	Erysipelatoclostridium ramosum	0.2758	+	0.001	Yes
Enterococcus gallinarum	Lactobacillus apis	0.2757	+	0.001	No
Eubacterium rectale	Roseburia intestinalis	0.2756	+	0.001	Yes
Enterococcus asini	Pediococcus acidilactici	0.2755	+	0.001	No
Hungatella hathewayi	Clostridium scindens	0.2754	+	0.001	Yes
Blautia obeum	Erysipelatoclostridium ramosum	0.2753	-	0.001	No
Blautia sp CAG 257	Blautia sp N6H1 15	0.2753	+	0.001	No
Clostridium asparagiforme	Clostridium bolteae	0.2753	+	0.001	No
Lactobacillus fermentum	Streptococcus parasanguinis	0.2752	+	0.001	Yes
Bifidobacterium dentium	Streptococcus vestibularis	0.2751	+	0.001	Yes
Roseburia hominis	Agathobaculum butyriciproducens	0.2751	+	0.001	No
Flavonifractor plautii	Firmicutes bacterium CAG 95	0.275	-	0.001	No
Blautia coccoides	Coprococcus catus	0.2749	-	0.001	No
Enterococcus asini	Lactobacillus vaccinostercus	0.2747	+	0.001	No
Lactobacillus fermentum	Streptococcus mutans	0.2746	+	0.001	Yes
Coprococcus comes	Oscillibacter sp CAG 241	0.2742	+	0.001	No
Roseburia hominis	Oscillibacter sp 57 20	0.2738	+	0.001	No
Flavonifractor plautii	Eubacterium siraeum	0.2737	-	0.001	No
Enterococcus gallinarum	Roseburia hominis	0.2736	-	0.001	No
Clostridium asparagiforme	Clostridium citroniae	0.2736	+	0.001	No
Barnesiella intestinihominis	Clostridium symbiosum	0.2735	-	0.001	No
Clostridiales bacterium 1 7 47FAA	Clostridium symbiosum	0.2728	+	0.001	No
Bifidobacterium saeculare	Enterococcus faecium	0.2727	+	0.001	Yes
Hungatella hathewayi	Gemmiger formicilis	0.2726	-	0.001	Yes
Rothia dentocariosa	Streptococcus mutans	0.2725	+	0.001	Yes
Gemella sanguinis	Streptococcus mitis	0.2725	+	0.001	Yes
Eubacterium eligens	Roseburia faecis	0.2723	+	0.001	Yes
Clostridium sp CAG 58	Faecalibacterium prausnitzii	0.2722	+	0.001	Yes
Sellimonas intestinalis	Gemmiger formicilis	0.2722	-	0.001	No
Catabacter hongkongensis	Anaerofustis stercorihominis	0.2719	+	0.001	No
Rothia dentocariosa	Lactobacillus fermentum	0.2715	+	0.001	Yes
Gemella sanguinis	Streptococcus infantis	0.2715	+	0.001	Yes
Blautia producta	Dorea sp CAG 317	0.2713	+	0.001	No
Eubacterium eligens	Clostridium scindens	0.2711	-	0.001	Yes
Actinomyces sp HPA0247	Streptococcus parasanguinis	0.2708	+	0.001	Yes
Blautia producta	Ruminococcus bicirculans	0.2708	-	0.001	Yes
Gemmiger formicilis	Firmicutes bacterium CAG 83	0.2708	+	0.001	No
Collinsella aerofaciens	Clostridium aldenense	0.2706	-	0.001	No
Clostridium disporicum	Intestinibacter bartlettii	0.2704	+	0.001	No
Parascardovia denticolens	Scardovia wiggsiae	0.2703	+	0.001	Yes
Asaccharobacter celatus	Eubacterium eligens	0.2703	+	0.001	Yes
Barnesiella intestinihominis	Alistipes indistinctus	0.2703	+	0.001	Yes
Prevotella buccalis	Prevotella timonensis	0.2702	+	0.001	No
Eggerthella lenta	Ruminococcus torques	0.2701	-	0.001	No
Eggerthella lenta	Holdemanella biformis	0.27	-	0.001	No
Enterococcus canintestini	Streptococcus pasteurianus	0.27	+	0.001	No
Clostridium sp CAG 58	Fusicatenibacter saccharivorans	0.27	+	0.001	Yes
Enterococcus dispar	Lactobacillus apis	0.2697	+	0.001	No
Faecalibacterium prausnitzii	Ruthenibacterium lactatiformans	0.2697	-	0.001	Yes
Blautia producta	Faecalibacterium prausnitzii	0.2696	-	0.001	Yes
Bifidobacterium asteroides	Lactobacillus amylovorus	0.2694	+	0.001	No
Eubacterium eligens	Firmicutes bacterium CAG 110	0.2693	+	0.001	Yes
Bifidobacterium pullorum	Enterococcus faecium	0.2692	+	0.001	Yes
Lactobacillus fermentum	Lactobacillus salivarius	0.2691	+	0.001	Yes
Collinsella aerofaciens	Anaerostipes hadrus	0.2689	+	0.001	Yes
Enterococcus gallinarum	Anaerostipes hadrus	0.2689	-	0.001	Yes
Enterococcus avium	Eubacterium eligens	0.2686	-	0.001	Yes
Eggerthella lenta	Coprococcus catus	0.2684	-	0.001	No
Blautia producta	Oscillibacter sp CAG 241	0.2684	-	0.001	No
Intestinimonas butyriciproducens	Lawsonibacter asaccharolyticus	0.2682	+	0.001	No
Coprococcus comes	Roseburia inulinivorans	0.2681	+	0.001	Yes
Fusicatenibacter saccharivorans	Gemmiger formicilis	0.2681	+	0.001	Yes
Bifidobacterium gallinarum	Enterococcus gallinarum	0.268	+	0.001	Yes
Bacteroides vulgatus	Parabacteroides distasonis	0.2679	+	0.001	Yes
Bifidobacterium breve	Enterococcus dispar	0.2677	+	0.001	Yes
Barnesiella intestinihominis	Flavonifractor plautii	0.2677	-	0.001	No
Bifidobacterium pullorum	Eubacterium hallii	0.2673	-	0.001	Yes
Gordonibacter pamelaeae	Ruthenibacterium lactatiformans	0.2671	+	0.001	Yes
Eubacterium hallii	Roseburia intestinalis	0.267	+	0.001	Yes
Eggerthella lenta	Faecalibacterium prausnitzii	0.2669	-	0.001	Yes
Anaerostipes hadrus	Firmicutes bacterium CAG 83	0.2669	+	0.001	Yes
Roseburia inulinivorans	Roseburia sp CAG 471	0.2669	+	0.001	Yes
Firmicutes bacterium CAG 110	Firmicutes bacterium CAG 95	0.2669	+	0.001	No
Anaerostipes hadrus	Roseburia faecis	0.2667	+	0.001	Yes
Blautia producta	Clostridium citroniae	0.2667	+	0.001	No
Hungatella hathewayi	Anaerostipes hadrus	0.2666	-	0.001	Yes
Collinsella aerofaciens	Blautia producta	0.2665	-	0.001	No
Blautia hansenii	Clostridium scindens	0.2665	+	0.001	Yes
Adlercreutzia equolifaciens	Fusicatenibacter saccharivorans	0.2662	+	0.001	Yes
Lactobacillus vaccinostercus	Pediococcus acidilactici	0.2662	+	0.001	No
Lachnospira pectinoschiza	Ruminococcus bicirculans	0.2662	+	0.001	Yes
Anaerotruncus colihominis	Clostridium innocuum	0.2662	+	0.001	Yes
Enterococcus faecium	Blautia wexlerae	0.2661	-	0.001	Yes
Streptococcus oralis	Streptococcus salivarius	0.2661	+	0.001	No
Asaccharobacter celatus	Enterococcus avium	0.266	-	0.001	Yes
Enterococcus avium	Streptococcus lutetiensis	0.2654	+	0.001	Yes
Aeriscardovia aeriphila	Pediococcus acidilactici	0.2652	+	0.001	No
Clostridium sp CAG 58	Lawsonibacter asaccharolyticus	0.2652	+	0.001	Yes
Eubacterium hallii	Flavonifractor plautii	0.265	-	0.001	Yes
Roseburia faecis	Ruminococcus bicirculans	0.265	+	0.001	Yes
Bacteroides finegoldii	Bacteroides stercoris	0.2649	+	0.001	No
Eubacterium rectale	Agathobaculum butyriciproducens	0.2649	+	0.001	Yes
Desulfovibrio piger	Desulfovibrionaceae bacterium	0.2649	+	0.001	No
Gordonibacter pamelaeae	Clostridium scindens	0.2647	+	0.001	No
Clostridium leptum	Morganella morganii	0.2644	-	0.001	Yes
Bifidobacterium gallinarum	Fusicatenibacter saccharivorans	0.2642	-	0.001	Yes
Eubacterium eligens	Fusicatenibacter saccharivorans	0.264	+	0.001	Yes
Anaerostipes caccae	Dorea longicatena	0.2639	-	0.001	No
Eubacterium eligens	Dorea longicatena	0.2638	+	0.001	Yes
Adlercreutzia equolifaciens	Eubacterium hallii	0.2636	+	0.001	Yes
Eisenbergiella massiliensis	Clostridium bolteae	0.2636	+	0.001	No
Roseburia faecis	Roseburia hominis	0.2636	+	0.001	Yes
Enterococcus avium	Morganella morganii	0.2635	+	0.001	Yes
Bifidobacterium bifidum	Bifidobacterium longum	0.2634	+	0.001	Yes
Coprococcus comes	Agathobaculum butyriciproducens	0.2634	+	0.001	No
Clostridium sp CAG 299	Firmicutes bacterium CAG 424	0.2633	+	0.001	Yes
Blautia wexlerae	Eubacterium rectale	0.2631	+	0.001	Yes
Clostridium scindens	Flavonifractor plautii	0.2631	+	0.001	No
Methanobrevibacter smithii	Eubacterium eligens	0.2628	+	0.001	Yes
Flavonifractor plautii	Clostridium innocuum	0.2628	+	0.001	Yes
Butyricimonas virosa	Oscillibacter sp CAG 241	0.2626	+	0.001	No
Coprococcus catus	Flavonifractor plautii	0.2626	-	0.001	No
Eisenbergiella tayi	Clostridium leptum	0.2624	+	0.001	Yes
Collinsella aerofaciens	Anaerostipes caccae	0.2623	-	0.001	No
Clostridiales bacterium 1 7 47FAA	Clostridium clostridioforme	0.2623	+	0.001	No
Adlercreutzia equolifaciens	Intestinimonas butyriciproducens	0.2621	+	0.001	No
Eubacterium ramulus	Blautia coccoides	0.2621	-	0.001	Yes
Eubacterium sp CAG 38	Roseburia hominis	0.2619	+	0.001	Yes
Bifidobacterium pullorum	Anaerostipes hadrus	0.2618	-	0.001	Yes
Ruminococcus torques	Coprococcus catus	0.2617	+	0.001	No
Barnesiella intestinihominis	Blautia coccoides	0.2616	-	0.001	No
Blautia obeum	Ruminococcus bicirculans	0.2616	+	0.001	Yes
Anaerotruncus colihominis	Clostridium leptum	0.2616	+	0.001	Yes
Actinomyces odontolyticus	Gemella sanguinis	0.2613	+	0.001	No
Enterococcus dispar	Enterococcus raffinosus	0.2613	+	0.001	No
Eubacterium ramulus	Gemmiger formicilis	0.2613	+	0.001	Yes
Rothia dentocariosa	Streptococcus salivarius	0.2612	+	0.001	No
Veillonella atypica	Veillonella sp T11011 6	0.2612	+	0.001	No
Anaerostipes caccae	Blautia coccoides	0.261	+	0.001	No
Bifidobacterium asteroides	Lactobacillus nasuensis	0.2608	+	0.001	No
Enterococcus faecium	Anaerostipes hadrus	0.2608	-	0.001	Yes
Anaerostipes caccae	Agathobaculum butyriciproducens	0.2608	-	0.001	No
Dorea longicatena	Clostridium clostridioforme	0.2606	-	0.001	No
Agathobaculum butyriciproducens	Firmicutes bacterium CAG 83	0.2606	+	0.001	No
Gemmiger formicilis	Clostridium innocuum	0.2606	-	0.001	Yes
Hungatella hathewayi	Ruminococcus gnavus	0.2605	+	0.001	Yes
Coprococcus comes	Clostridium aldenense	0.2605	-	0.001	No
Eggerthella lenta	Firmicutes bacterium CAG 110	0.2604	-	0.001	No
Blautia obeum	Gemmiger formicilis	0.2604	+	0.001	No
Actinomyces naeslundii	Actinomyces odontolyticus	0.2602	+	0.001	Yes
Bacteroides finegoldii	Paraprevotella xylaniphila	0.2601	+	0.001	No
Ruthenibacterium lactatiformans	Veillonella atypica	0.2599	-	0.001	Yes
Oscillibacter sp CAG 241	Ruminococcus bicirculans	0.2597	+	0.001	Yes
Bifidobacterium longum	Bifidobacterium pseudocatenulatum	0.2596	+	0.001	Yes
Clostridium sp CAG 58	Blautia wexlerae	0.2596	+	0.001	Yes
Ruminococcus torques	Flavonifractor plautii	0.2596	-	0.001	No
Gordonibacter pamelaeae	Phascolarctobacterium succinatutens	0.2595	-	0.001	No
Enterococcus faecium	Morganella morganii	0.2595	+	0.001	Yes
Asaccharobacter celatus	Dorea longicatena	0.2594	+	0.001	No
Clostridiales bacterium 1 7 47FAA	Clostridium citroniae	0.2594	+	0.001	No
Bacteroides plebeius	Paraprevotella xylaniphila	0.2592	+	0.001	No
Eggerthella lenta	Clostridium bolteae	0.2591	+	0.001	No
Collinsella aerofaciens	Eubacterium hallii	0.2589	+	0.001	Yes
Lachnoclostridium sp An131	Pseudoflavonifractor sp An184	0.2588	+	0.001	Yes
Varibaculum cambriense	Prevotella buccalis	0.2585	+	0.001	No
Prevotella buccalis	Peptoniphilus sp HMSC062D09	0.2585	+	0.001	No
Enterococcus avium	Eubacterium rectale	0.2585	-	0.001	Yes
Roseburia intestinalis	Faecalibacterium prausnitzii	0.2585	+	0.001	Yes
Oscillibacter sp 57 20	Eubacterium siraeum	0.2585	+	0.001	No
Enterococcus gallinarum	Faecalibacterium prausnitzii	0.2584	-	0.001	Yes
Eubacterium ramulus	Coprococcus comes	0.2584	+	0.001	Yes
Morganella morganii	Proteus mirabilis	0.2584	+	0.001	No
Collinsella aerofaciens	Clostridium clostridioforme	0.2583	-	0.001	No
Anaerostipes caccae	Clostridium clostridioforme	0.2582	+	0.001	No
Anaerostipes hadrus	Ruminococcus bicirculans	0.2582	+	0.001	Yes
Actinomyces odontolyticus	Streptococcus parasanguinis	0.2579	+	0.001	No
Enterococcus avium	Citrobacter amalonaticus	0.2578	+	0.001	Yes
Blautia obeum	Agathobaculum butyriciproducens	0.2577	+	0.001	No
Lactobacillus apis	Klebsiella oxytoca	0.2576	+	0.001	No
Ruminococcus torques	Erysipelatoclostridium ramosum	0.2576	-	0.001	No
Clostridium lavalense	Gemmiger formicilis	0.2575	-	0.001	No
Hungatella hathewayi	Dorea formicigenerans	0.2574	-	0.001	Yes
Methanobrevibacter smithii	Clostridium symbiosum	0.2572	-	0.001	Yes
Eubacterium ventriosum	Dorea formicigenerans	0.2572	+	0.001	No
Varibaculum cambriense	Peptoniphilus sp HMSC062D09	0.2571	+	0.001	No
Clostridium sp CAG 58	Eubacterium sp CAG 38	0.2569	+	0.001	Yes
Hungatella hathewayi	Agathobaculum butyriciproducens	0.2569	-	0.001	Yes
Odoribacter splanchnicus	Clostridium scindens	0.2567	-	0.001	No
Asaccharobacter celatus	Intestinimonas butyriciproducens	0.2566	+	0.001	No
Bacteroides stercoris	Parabacteroides merdae	0.2565	+	0.001	No
Gemmiger formicilis	Ruminococcus bicirculans	0.2565	+	0.001	Yes
Alistipes shahii	Clostridium clostridioforme	0.2563	-	0.001	No
Anaerostipes caccae	Ruminococcus torques	0.2563	-	0.001	No
Anaerostipes caccae	Clostridium symbiosum	0.2563	+	0.001	No
Blautia wexlerae	Fusicatenibacter saccharivorans	0.2563	+	0.001	Yes
Eggerthella lenta	Phascolarctobacterium succinatutens	0.2562	-	0.001	No
Enterococcus gallinarum	Lactobacillus rhamnosus	0.256	+	0.001	Yes
Actinomyces oris	Streptococcus vestibularis	0.2556	+	0.001	Yes
Clostridium sp CAG 167	Eubacterium eligens	0.2556	+	0.001	Yes
Adlercreutzia equolifaciens	Enterococcus faecium	0.2555	-	0.001	Yes
Varibaculum cambriense	Finegoldia magna	0.2552	+	0.001	No
Bifidobacterium saeculare	Enterococcus gallinarum	0.2552	+	0.001	Yes
Clostridium aldenense	Erysipelatoclostridium ramosum	0.255	+	0.001	No
Roseburia intestinalis	Ruminococcus bicirculans	0.2548	+	0.001	Yes
Methanobrevibacter smithii	Butyricimonas synergistica	0.2547	+	0.001	Yes
Adlercreutzia equolifaciens	Eubacterium eligens	0.2546	+	0.001	Yes
Coprococcus catus	Ruminococcus bicirculans	0.2546	+	0.001	Yes
Gordonibacter pamelaeae	Eisenbergiella tayi	0.2543	+	0.001	Yes
Enterococcus gallinarum	Morganella morganii	0.2542	+	0.001	No
Clostridium citroniae	Clostridium scindens	0.254	+	0.001	No
Blautia producta	Murimonas intestini	0.2539	+	0.001	No
Dorea longicatena	Roseburia faecis	0.2538	+	0.001	Yes
Bifidobacterium pullorum	Enterococcus gallinarum	0.2537	+	0.001	Yes
Asaccharobacter celatus	Clostridium aldenense	0.2537	-	0.001	No
Enterococcus avium	Enterococcus canintestini	0.2537	+	0.001	Yes
Eubacterium eligens	Lachnospira pectinoschiza	0.2537	+	0.001	Yes
Eubacterium ramulus	Clostridium scindens	0.2537	-	0.001	Yes
Coprococcus catus	Sellimonas intestinalis	0.2537	-	0.001	No
Actinomyces oris	Streptococcus salivarius	0.2536	+	0.001	Yes
Adlercreutzia equolifaciens	Enterococcus avium	0.2536	-	0.001	Yes
Gordonibacter pamelaeae	Coprococcus comes	0.2536	-	0.001	No
Intestinimonas butyriciproducens	Harryflintia acetispora	0.2536	+	0.001	Yes
Eubacterium hallii	Roseburia faecis	0.2536	+	0.001	Yes
Atopobium minutum	Anaerococcus vaginalis	0.2535	+	0.001	No
Asaccharobacter celatus	Odoribacter splanchnicus	0.2532	+	0.001	No
Oscillibacter sp 57 20	Ruminococcus bicirculans	0.2531	+	0.001	Yes
Catabacter hongkongensis	Christensenella minuta	0.2529	+	0.001	Yes
Asaccharobacter celatus	Enterococcus faecium	0.2528	-	0.001	Yes
Enterococcus avium	Lactobacillus apis	0.2527	+	0.001	Yes
Anaerotruncus colihominis	Firmicutes bacterium CAG 145	0.2527	+	0.001	No
Coprococcus comes	Clostridium innocuum	0.2524	-	0.001	Yes
Porphyromonas sp HMSC065F10	Peptoniphilus sp HMSC062D09	0.2522	+	0.001	No
Alistipes shahii	Clostridium symbiosum	0.2522	-	0.001	No
Eubacterium callanderi	Eubacterium hallii	0.2522	-	0.001	Yes
Faecalibacterium prausnitzii	Erysipelatoclostridium ramosum	0.2521	-	0.001	Yes
Eggerthella lenta	Clostridium aldenense	0.2519	+	0.001	No
Enterococcus asini	Enterococcus canintestini	0.2519	+	0.001	No
Methanobrevibacter smithii	Odoribacter splanchnicus	0.2518	+	0.001	Yes
Coprococcus comes	Erysipelatoclostridium ramosum	0.2518	-	0.001	No
Clostridium sp CAG 167	Firmicutes bacterium CAG 110	0.2517	+	0.001	No
Dorea formicigenerans	Clostridium symbiosum	0.2516	-	0.001	No
Anaerotignum lactatifermentans	Ruminococcus bicirculans	0.2515	-	0.001	Yes
Enterococcus avium	Lactobacillus pentosus	0.2514	+	0.001	Yes
Anaerotignum lactatifermentans	Flavonifractor plautii	0.2513	+	0.001	No
Blautia wexlerae	Clostridium bolteae	0.2513	+	0.001	Yes
Coprococcus catus	Firmicutes bacterium CAG 110	0.2513	+	0.001	No
Dorea formicigenerans	Eubacterium rectale	0.2512	+	0.001	Yes
Gemmiger formicilis	Ruthenibacterium lactatiformans	0.251	-	0.001	Yes
Adlercreutzia equolifaciens	Odoribacter splanchnicus	0.2509	+	0.001	No
Lactobacillus crispatus	Lactobacillus paragasseri	0.2509	+	0.001	Yes
Clostridium clostridioforme	Oscillibacter sp CAG 241	0.2506	-	0.001	No
Alistipes shahii	Ruminococcus torques	0.2505	+	0.001	No
Blautia coccoides	Roseburia inulinivorans	0.2505	-	0.001	Yes
Oscillibacter sp CAG 241	Ruminococcus bromii	0.2505	+	0.001	No
Fusicatenibacter saccharivorans	Ruminococcus bicirculans	0.2504	+	0.001	Yes
Eubacterium ventriosum	Ruminococcus torques	0.2503	+	0.001	No
Prevotella sp CAG 891	Catenibacterium mitsuokai	0.2502	+	0.001	No
Barnesiella intestinihominis	Oscillibacter sp CAG 241	0.25	+	0.001	No
Odoribacter splanchnicus	Clostridium aldenense	0.2499	-	0.001	No
Enterococcus avium	Blautia coccoides	0.2499	+	0.001	Yes
Fusicatenibacter saccharivorans	Firmicutes bacterium CAG 83	0.2499	+	0.001	Yes
Clostridium citroniae	Sellimonas intestinalis	0.2497	+	0.001	No
Flavonifractor plautii	Ruminococcus bicirculans	0.2497	-	0.001	Yes
Atopobium minutum	Porphyromonas uenonis	0.2495	+	0.001	No
Eubacterium dolichum CAG 375	Blautia sp CAG 257	0.2495	+	0.001	No
Butyricimonas virosa	Parabacteroides merdae	0.2494	+	0.001	No
Hungatella hathewayi	Faecalibacterium prausnitzii	0.2494	-	0.001	Yes
Enterococcus casseliflavus	Enterococcus dispar	0.2493	+	0.001	No
Alistipes indistinctus	Cloacibacillus evryensis	0.2491	+	0.001	Yes
Eubacterium hallii	Blautia wexlerae	0.2491	+	0.001	Yes
Blautia producta	Ruthenibacterium lactatiformans	0.2491	+	0.001	Yes
Lactobacillus oris	Streptococcus sobrinus	0.2487	+	0.001	No
Porphyromonas uenonis	Prevotella timonensis	0.2486	+	0.001	No
Odoribacter splanchnicus	Oscillibacter sp 57 20	0.2485	+	0.001	No
Rothia dentocariosa	Lactobacillus gasseri	0.2484	+	0.001	Yes
Collinsella stercoris	Erysipelatoclostridium ramosum	0.2484	-	0.001	No
Gordonibacter pamelaeae	Oscillibacter sp 57 20	0.2484	-	0.001	No
Enterococcus faecium	Faecalibacterium prausnitzii	0.2484	-	0.001	Yes
Hungatella hathewayi	Eubacterium ventriosum	0.2484	-	0.001	Yes
Eubacterium sp CAG 38	Faecalibacterium prausnitzii	0.2484	+	0.001	Yes
Agathobaculum butyriciproducens	Clostridium innocuum	0.2484	-	0.001	Yes
Ruminococcaceae bacterium D5	Firmicutes bacterium CAG 95	0.2483	+	0.001	Yes
Enterococcus gallinarum	Enterococcus raffinosus	0.2482	+	0.001	No
Porphyromonas asaccharolytica	Porphyromonas sp HMSC065F10	0.2481	+	0.001	Yes
Hungatella hathewayi	Blautia sp CAG 257	0.2481	+	0.001	Yes
Coprococcus catus	Oscillibacter sp CAG 241	0.248	+	0.001	No
Actinomyces sp HMSC035G02	Rothia mucilaginosa	0.2476	+	0.001	Yes
Adlercreutzia equolifaciens	Dorea longicatena	0.2474	+	0.001	No
Barnesiella intestinihominis	Parabacteroides goldsteinii	0.2473	+	0.001	No
Enterococcus faecium	Dorea longicatena	0.2473	-	0.001	Yes
Blautia obeum	Roseburia sp CAG 471	0.2473	+	0.001	No
Dorea formicigenerans	Firmicutes bacterium CAG 83	0.2473	+	0.001	No
Eisenbergiella massiliensis	Eisenbergiella tayi	0.2473	+	0.001	Yes
Rothia mucilaginosa	Gemella sanguinis	0.2472	+	0.001	Yes
Eubacterium eligens	Oscillibacter sp CAG 241	0.2472	+	0.001	Yes
Collinsella aerofaciens	Ruminococcus torques	0.2471	+	0.001	No
Flavonifractor sp An10	Firmicutes bacterium CAG 94	0.247	+	0.001	No
Parabacteroides goldsteinii	Ruminococcus gnavus	0.2469	-	0.001	No
Dorea formicigenerans	Ruminococcus lactaris	0.2469	+	0.001	Yes
Anaerostipes hadrus	Clostridium aldenense	0.2468	-	0.001	Yes
Flavonifractor plautii	Erysipelatoclostridium ramosum	0.2468	+	0.001	No
Citrobacter amalonaticus	Citrobacter youngae	0.2468	+	0.001	No
Hungatella hathewayi	Ruminococcus torques	0.2467	-	0.001	Yes
Escherichia coli	Klebsiella variicola	0.2467	+	0.001	Yes
Enterococcus faecium	Lactobacillus pentosus	0.2466	+	0.001	Yes
Rothia mucilaginosa	Streptococcus gordonii	0.2463	+	0.001	Yes
Odoribacter splanchnicus	Blautia obeum	0.2463	+	0.001	No
Alistipes shahii	Dorea longicatena	0.2463	+	0.001	No
Eubacterium eligens	Clostridium symbiosum	0.2462	-	0.001	Yes
Blautia producta	Ruminococcus torques	0.2462	-	0.001	No
Blautia sp CAG 257	Clostridium innocuum	0.246	+	0.001	Yes
Gordonibacter pamelaeae	Firmicutes bacterium CAG 110	0.2459	-	0.001	No
Eggerthella lenta	Lachnospira pectinoschiza	0.2456	-	0.001	No
Hungatella hathewayi	Clostridium lavalense	0.2456	+	0.001	Yes
Bifidobacterium gallinarum	Eubacterium hallii	0.2455	-	0.001	Yes
Bifidobacterium gallinarum	Anaerostipes hadrus	0.2455	-	0.001	Yes
Eubacterium rectale	Oscillibacter sp 57 20	0.2455	+	0.001	Yes
Eubacterium hallii	Eubacterium ramulus	0.2453	+	0.001	Yes
Lachnospira pectinoschiza	Roseburia faecis	0.2452	+	0.001	Yes
Slackia isoflavoniconvertens	Phascolarctobacterium succinatutens	0.2451	+	0.001	No
Odoribacter splanchnicus	Coprococcus comes	0.2451	+	0.001	No
Alistipes finegoldii	Roseburia hominis	0.2451	+	0.001	Yes
Lactonifactor longoviformis	Clostridium scindens	0.2451	+	0.001	No
Oscillibacter sp 57 20	Firmicutes bacterium CAG 95	0.2451	+	0.001	No
Actinomyces sp HMSC035G02	Streptococcus mitis	0.245	+	0.001	Yes
Dorea longicatena	Clostridium innocuum	0.2449	-	0.001	Yes
Eggerthella lenta	Dorea longicatena	0.2448	-	0.001	No
Prevotella sp CAG 520	Prevotella stercorea	0.2448	+	0.001	No
Lactonifactor longoviformis	Blautia producta	0.2448	+	0.001	No
Alistipes finegoldii	Lawsonibacter asaccharolyticus	0.2447	+	0.001	Yes
Alistipes shahii	Gemmiger formicilis	0.2447	+	0.001	No
Streptococcus anginosus group	Streptococcus parasanguinis	0.2447	+	0.001	Yes
Actinomyces turicensis	Porphyromonas sp HMSC065F10	0.2446	+	0.001	No
Corynebacterium coyleae	Oligella urethralis	0.2446	+	0.001	No
Rothia mucilaginosa	Streptococcus australis	0.2446	+	0.001	Yes
Eubacterium eligens	Roseburia intestinalis	0.2446	+	0.001	Yes
Lactobacillus fermentum	Streptococcus anginosus group	0.2445	+	0.001	Yes
Sellimonas intestinalis	Erysipelatoclostridium ramosum	0.2445	+	0.001	No
Alistipes inops	Firmicutes bacterium CAG 110	0.2444	+	0.001	No
Oscillibacter sp 57 20	Anaerotruncus colihominis	0.2444	-	0.001	No
Bifidobacterium pseudolongum	Enterococcus dispar	0.2443	+	0.001	No
Dorea sp CAG 317	Firmicutes bacterium CAG 424	0.2441	+	0.001	No
Oscillibacter sp CAG 241	Catenibacterium mitsuokai	0.2441	+	0.001	No
Collinsella aerofaciens	Parabacteroides merdae	0.2439	+	0.001	No
Collinsella aerofaciens	Dorea longicatena	0.2438	+	0.001	No
Blautia sp CAG 257	Ruminococcaceae bacterium D5	0.2438	-	0.001	Yes
Actinomyces odontolyticus	Streptococcus salivarius	0.2437	+	0.001	No
Barnesiella intestinihominis	Ruminococcus gnavus	0.2437	-	0.001	No
Anaerostipes caccae	Oscillibacter sp 57 20	0.2437	-	0.001	No
Dorea longicatena	Oscillibacter sp CAG 241	0.2437	+	0.001	No
Eggerthella lenta	Lactobacillus rogosae	0.2436	-	0.001	No
Bifidobacterium saeculare	Eubacterium hallii	0.2435	-	0.001	Yes
Adlercreutzia equolifaciens	Clostridium aldenense	0.2434	-	0.001	No
Blautia coccoides	Ruminococcus gnavus	0.2433	+	0.001	No
Alistipes indistinctus	Alistipes shahii	0.2432	+	0.001	Yes
Anaerostipes hadrus	Gemmiger formicilis	0.2432	+	0.001	Yes
Blautia sp CAG 257	Coprococcus catus	0.2432	-	0.001	No
Flavonifractor plautii	Firmicutes bacterium CAG 83	0.2432	-	0.001	No
Klebsiella oxytoca	Morganella morganii	0.2432	+	0.001	No
Actinomyces johnsonii	Actinomyces naeslundii	0.2431	+	0.001	Yes
Aeriscardovia aeriphila	Enterococcus avium	0.243	+	0.001	Yes
Gordonibacter pamelaeae	Clostridium bolteae	0.243	+	0.001	No
Anaerofustis stercorihominis	Clostridium scindens	0.243	+	0.001	No
Hungatella hathewayi	Eubacterium hallii	0.2429	-	0.001	Yes
Alistipes shahii	Coprococcus comes	0.2428	+	0.001	No
Enterococcus avium	Roseburia inulinivorans	0.2427	-	0.001	Yes
Clostridium sp CAG 58	Coprococcus comes	0.2427	+	0.001	Yes
Catenibacterium mitsuokai	Holdemanella biformis	0.2427	+	0.001	No
Eggerthella lenta	Eubacterium hallii	0.2426	-	0.001	Yes
Enterococcus gallinarum	Lawsonibacter asaccharolyticus	0.2425	-	0.001	No
Anaerostipes caccae	Dorea formicigenerans	0.2425	-	0.001	No
Alistipes shahii	Cloacibacillus evryensis	0.2424	+	0.001	Yes
Enterococcus avium	Escherichia coli	0.2424	+	0.001	Yes
Clostridium sp CAG 58	Agathobaculum butyriciproducens	0.2423	+	0.001	Yes
Hungatella hathewayi	Clostridium clostridioforme	0.2423	+	0.001	Yes
Collinsella aerofaciens	Enorma massiliensis	0.2421	+	0.001	Yes
Anaerostipes caccae	Erysipelatoclostridium ramosum	0.242	+	0.001	No
Gordonibacter pamelaeae	Clostridium clostridioforme	0.2418	+	0.001	No
Clostridium lavalense	Flavonifractor plautii	0.2418	+	0.001	No
Roseburia hominis	Ruminococcus bicirculans	0.2418	+	0.001	Yes
Agathobaculum butyriciproducens	Ruminococcus lactaris	0.2416	+	0.001	Yes
Blautia producta	Anaerotruncus colihominis	0.2415	+	0.001	No
Enterococcus avium	Clostridium sp CAG 58	0.2414	-	0.001	Yes
Enterococcus gallinarum	Roseburia intestinalis	0.2414	-	0.001	Yes
Bifidobacterium bifidum	Bifidobacterium pseudocatenulatum	0.2413	+	0.001	Yes
Eubacterium eligens	Roseburia inulinivorans	0.2413	+	0.001	Yes
Fretibacterium fastidiosum	Pyramidobacter piscolens	0.2413	+	0.001	No
Eubacterium ramulus	Eubacterium rectale	0.2412	+	0.001	Yes
Blautia hansenii	Ruminococcus gnavus	0.2412	+	0.001	Yes
Eubacterium hallii	Coprococcus catus	0.2411	+	0.001	Yes
Atopobium rimae	Olsenella profusa	0.241	+	0.001	No
Porphyromonas sp HMSC065F10	Prevotella timonensis	0.241	+	0.001	No
Citrobacter amalonaticus	Citrobacter freundii	0.241	+	0.001	No
Candidatus Methanomassiliicoccus intestinalis	Cloacibacillus evryensis	0.2409	+	0.001	Yes
Dorea formicigenerans	Clostridium innocuum	0.2409	-	0.001	Yes
Enterococcus avium	Streptococcus pasteurianus	0.2408	+	0.001	Yes
Varibaculum cambriense	Anaerococcus vaginalis	0.2407	+	0.001	No
Anaerostipes hadrus	Blautia producta	0.2407	-	0.001	Yes
Anaerostipes hadrus	Clostridium clostridioforme	0.2407	-	0.001	Yes
Enterococcus dispar	Enterococcus faecium	0.2406	+	0.001	Yes
Enterococcus dispar	Morganella morganii	0.2406	+	0.001	No
Eubacterium hallii	Lachnospira pectinoschiza	0.2406	+	0.001	Yes
Clostridium clostridioforme	Ruminococcus bicirculans	0.2406	-	0.001	Yes
Methanobrevibacter smithii	Blautia coccoides	0.2404	-	0.001	Yes
Bifidobacterium saeculare	Fusicatenibacter saccharivorans	0.2404	-	0.001	Yes
Enterococcus asini	Eubacterium hallii	0.2404	-	0.001	Yes
Methanobrevibacter smithii	Eggerthella lenta	0.2403	-	0.001	Yes
Blautia hansenii	Oscillibacter sp 57 20	0.2402	-	0.001	Yes
Enterococcus asini	Enterococcus casseliflavus	0.2401	+	0.001	No
Blautia hansenii	Clostridium aldenense	0.24	+	0.001	Yes
Coprococcus eutactus	Flavonifractor plautii	0.2399	-	0.001	No
Actinomyces sp HMSC035G02	Actinomyces sp ICM47	0.2396	+	0.001	Yes
Actinomyces turicensis	Porphyromonas uenonis	0.2396	+	0.001	No
Asaccharobacter celatus	Gemmiger formicilis	0.2396	+	0.001	No
Blautia producta	Dorea formicigenerans	0.2396	-	0.001	No
Roseburia hominis	Firmicutes bacterium CAG 83	0.2395	+	0.001	No
Asaccharobacter celatus	Firmicutes bacterium CAG 83	0.2394	+	0.001	No
Odoribacter splanchnicus	Oscillibacter sp CAG 241	0.2393	+	0.001	No
Clostridium sp CAG 58	Eubacterium ramulus	0.2393	+	0.001	Yes
Blautia coccoides	Murimonas intestini	0.2392	+	0.001	No
Bifidobacterium dentium	Enterococcus avium	0.2391	+	0.001	Yes
Clostridium sp CAG 58	Blautia obeum	0.2391	+	0.001	Yes
Hungatella hathewayi	Oscillibacter sp 57 20	0.2391	-	0.001	Yes
Enterococcus faecium	Clostridium sp CAG 58	0.239	-	0.001	Yes
Parascardovia denticolens	Propionibacterium acidifaciens	0.2388	+	0.001	No
Collinsella stercoris	Eggerthella lenta	0.2388	-	0.001	No
Rothia mucilaginosa	Streptococcus mitis	0.2387	+	0.001	Yes
Clostridium lavalense	Harryflintia acetispora	0.2386	+	0.001	Yes
Bifidobacterium saeculare	Anaerostipes hadrus	0.2385	-	0.001	Yes
Parascardovia denticolens	Olsenella profusa	0.2385	+	0.001	No
Hungatella hathewayi	Coprococcus comes	0.2385	-	0.001	Yes
Clostridium bolteae	Erysipelatoclostridium ramosum	0.2385	+	0.001	No
Coprococcus catus	Fusicatenibacter saccharivorans	0.2383	+	0.001	Yes
Eggerthella lenta	Roseburia inulinivorans	0.2382	-	0.001	Yes
Sellimonas intestinalis	Clostridium innocuum	0.2382	+	0.001	Yes
Alistipes shahii	Ruminococcaceae bacterium D5	0.2381	+	0.001	Yes
Blautia obeum	Blautia producta	0.2381	-	0.001	No
Sellimonas intestinalis	Flavonifractor plautii	0.2381	+	0.001	No
Atopobium minutum	Peptoniphilus sp HMSC062D09	0.238	+	0.001	No
Odoribacter splanchnicus	Parabacteroides merdae	0.238	+	0.001	No
Enterococcus asini	Anaerostipes hadrus	0.2377	-	0.001	Yes
Intestinibacter bartlettii	Clostridium spiroforme	0.2375	+	0.001	No
Streptococcus australis	Streptococcus cristatus	0.2374	+	0.001	Yes
Enterococcus dispar	Fusicatenibacter saccharivorans	0.2371	-	0.001	Yes
Alistipes finegoldii	Alistipes indistinctus	0.237	+	0.001	Yes
Blautia producta	Clostridium innocuum	0.237	+	0.001	Yes
Alistipes shahii	Erysipelatoclostridium ramosum	0.2369	-	0.001	No
Lachnoclostridium sp An138	Pseudoflavonifractor sp An184	0.2369	+	0.001	Yes
Lactonifactor longoviformis	Clostridium symbiosum	0.2368	+	0.001	No
Clostridiales bacterium 1 7 47FAA	Anaerotruncus colihominis	0.2368	+	0.001	No
Blautia coccoides	Oscillibacter sp CAG 241	0.2368	-	0.001	No
Blautia hansenii	Clostridium symbiosum	0.2368	+	0.001	Yes
Ruminococcus torques	Clostridium innocuum	0.2368	-	0.001	Yes
Bifidobacterium saeculare	Enterococcus asini	0.2367	+	0.001	Yes
Bifidobacterium dentium	Bifidobacterium longum	0.2366	+	0.001	Yes
Lactonifactor longoviformis	Anaerofustis stercorihominis	0.2366	+	0.001	No
Bacteroides caccae	Bacteroides fragilis	0.2364	-	0.001	No
Eubacterium eligens	Blautia hansenii	0.2364	-	0.001	Yes
Alistipes shahii	Hungatella hathewayi	0.2363	-	0.001	Yes
Ruminococcus torques	Lachnospira pectinoschiza	0.2363	+	0.001	No
Adlercreutzia equolifaciens	Gemmiger formicilis	0.236	+	0.001	No
Coprococcus comes	Clostridium bolteae	0.236	-	0.001	No
Anaerostipes caccae	Blautia sp CAG 257	0.2359	+	0.001	No
Collinsella aerofaciens	Oscillibacter sp 57 20	0.2358	+	0.001	No
Eubacterium hallii	Eubacterium ventriosum	0.2358	+	0.001	Yes
Bifidobacterium saeculare	Streptococcus pasteurianus	0.2357	+	0.001	Yes
Eggerthella lenta	Ruminococcus lactaris	0.2356	-	0.001	Yes
Blautia obeum	Ruminococcus gnavus	0.2356	-	0.001	No
Blautia wexlerae	Faecalibacterium prausnitzii	0.2356	+	0.001	Yes
Oscillibacter sp 57 20	Ruminococcus lactaris	0.2356	+	0.001	Yes
Eggerthella lenta	Blautia obeum	0.2355	-	0.001	No
Bacteroides dorei	Bacteroides vulgatus	0.2355	-	0.001	No
Anaerostipes hadrus	Clostridium scindens	0.2355	-	0.001	Yes
Coprococcus catus	Clostridium aldenense	0.2354	-	0.001	No
Eisenbergiella massiliensis	Clostridium leptum	0.2354	+	0.001	Yes
Bifidobacterium saeculare	Lactobacillus apis	0.2353	+	0.001	Yes
Atopobium minutum	Gemella asaccharolytica	0.2353	+	0.001	No
Eggerthella lenta	Alistipes shahii	0.2353	-	0.001	No
Alistipes finegoldii	Oscillibacter sp 57 20	0.2353	+	0.001	Yes
Enterococcus faecium	Roseburia faecis	0.2352	-	0.001	Yes
Bacteroides massiliensis	Coprobacter fastidiosus	0.2351	+	0.001	No
Methanobrevibacter smithii	Blautia hansenii	0.235	-	0.001	Yes
Clostridium symbiosum	Faecalibacterium prausnitzii	0.235	-	0.001	Yes
Methanobrevibacter smithii	Cloacibacillus porcorum	0.2349	+	0.001	Yes
Ruminococcus gnavus	Cloacibacillus evryensis	0.2349	-	0.001	Yes
Eubacterium siraeum	Clostridium innocuum	0.2348	-	0.001	Yes
Bacteroides vulgatus	Parabacteroides merdae	0.2347	+	0.001	No
Lactobacillus paragasseri	Lactobacillus rhamnosus	0.2346	+	0.001	Yes
Eggerthella lenta	Eubacterium eligens	0.2344	-	0.001	Yes
Alistipes shahii	Firmicutes bacterium CAG 110	0.2344	+	0.001	No
Ruminococcus gnavus	Clostridium bolteae	0.2344	+	0.001	No
Butyricimonas virosa	Alistipes indistinctus	0.2343	+	0.001	Yes
Odoribacter splanchnicus	Clostridium clostridioforme	0.2343	-	0.001	No
Porphyromonas asaccharolytica	Porphyromonas uenonis	0.2343	+	0.001	Yes
Pediococcus acidilactici	Lawsonibacter asaccharolyticus	0.2343	-	0.001	No
Rothia mucilaginosa	Streptococcus infantis	0.2342	+	0.001	Yes
Eubacterium eligens	Ruminococcus bromii	0.2342	+	0.001	Yes
Blautia hansenii	Oscillibacter sp CAG 241	0.2342	-	0.001	Yes
Blautia hansenii	Gemmiger formicilis	0.2342	-	0.001	Yes
Eubacterium rectale	Ruminococcus bicirculans	0.2342	+	0.001	Yes
Barnesiella intestinihominis	Holdemanella biformis	0.2341	+	0.001	No
Ruminococcus gnavus	Clostridium scindens	0.2341	+	0.001	No
Enterococcus gallinarum	Streptococcus lutetiensis	0.234	+	0.001	Yes
Collinsella aerofaciens	Acidaminococcus intestini	0.2339	+	0.001	Yes
Alistipes putredinis	Clostridium scindens	0.2338	-	0.001	No
Asaccharobacter celatus	Dorea formicigenerans	0.2337	+	0.001	No
Eubacterium sp CAG 38	Blautia coccoides	0.2337	-	0.001	Yes
Gordonibacter pamelaeae	Slackia isoflavoniconvertens	0.2334	-	0.001	No
Varibaculum cambriense	Atopobium minutum	0.2333	+	0.001	No
Ruminococcus torques	Firmicutes bacterium CAG 110	0.2333	+	0.001	No
Clostridium lavalense	Clostridium scindens	0.2333	+	0.001	No
Lactobacillus apis	Streptococcus pasteurianus	0.2332	+	0.001	No
Lactobacillus gasseri	Lactobacillus rhamnosus	0.2332	+	0.001	Yes
Intestinimonas butyriciproducens	Ruminococcaceae bacterium D5	0.2332	+	0.001	Yes
Lactonifactor longoviformis	Blautia sp CAG 257	0.233	+	0.001	No
Eubacterium sp CAG 38	Dorea longicatena	0.233	+	0.001	Yes
Ruminococcus gnavus	Sellimonas intestinalis	0.2329	+	0.001	No
Oscillibacter sp 57 20	Firmicutes bacterium CAG 424	0.2328	-	0.001	No
Eggerthella lenta	Ruminococcus bicirculans	0.2327	-	0.001	Yes
Barnesiella intestinihominis	Ruminococcaceae bacterium D5	0.2327	+	0.001	Yes
Clostridium sp CAG 58	Intestinimonas butyriciproducens	0.2326	+	0.001	Yes
Blautia producta	Candidatus Stoquefichus sp KLE1796	0.2326	+	0.001	No
Lactobacillus crispatus	Lactobacillus vaginalis	0.2324	+	0.001	No
Lactobacillus rhamnosus	Lactobacillus salivarius	0.2324	+	0.001	Yes
Parabacteroides goldsteinii	Oscillibacter sp CAG 241	0.2323	+	0.001	No
Eubacterium eligens	Agathobaculum butyriciproducens	0.2323	+	0.001	Yes
Anaerostipes caccae	Blautia producta	0.2323	+	0.001	No
Clostridium sp CAG 58	Oscillibacter sp 57 20	0.2322	+	0.001	Yes
Dorea formicigenerans	Erysipelatoclostridium ramosum	0.2322	-	0.001	No
Clostridium aldenense	Murimonas intestini	0.232	+	0.001	No
Lachnoclostridium sp An138	Firmicutes bacterium CAG 94	0.232	+	0.001	No
Streptococcus australis	Streptococcus infantis	0.2316	+	0.001	Yes
Coprococcus catus	Holdemanella biformis	0.2316	+	0.001	No
Anaerotruncus colihominis	Firmicutes bacterium CAG 110	0.2316	-	0.001	No
Collinsella aerofaciens	Roseburia inulinivorans	0.2315	+	0.001	Yes
Enterococcus asini	Lactobacillus apis	0.2314	+	0.001	No
Clostridium scindens	Oscillibacter sp CAG 241	0.2314	-	0.001	No
Alistipes shahii	Dorea formicigenerans	0.2313	+	0.001	No
Enterococcus avium	Lactobacillus vaccinostercus	0.2313	+	0.001	Yes
Actinomyces oris	Actinomyces sp HMSC035G02	0.2312	+	0.001	Yes
Actinomyces oris	Bifidobacterium dentium	0.2312	+	0.001	Yes
Lactobacillus fermentum	Streptococcus gordonii	0.2312	+	0.001	Yes
Odoribacter splanchnicus	Gemmiger formicilis	0.2311	+	0.001	No
[truncated: 93,012 more rows]

## Sheet: Supplementary Data 6
Supplementary Data 6. Pairwise correlation in abundances of species in NHC metagenomes. Analysis included 234 NHC. All 499 species that were detected by MetaPhlAn in neurologically healthy control samples were tested for pairwise correlations using SparCC. Correlations that were statistically significant (SparCC permuted P < 0.05) are shown with the absolute correlation value |r|, whether the cor…
[truncated: 40,968 more rows]

[truncated: 5 more sheets: Supplementary Data 7, Supplementary Data 8, Supplementary Data 9, Supplementary Data 10, Supplementary Data 11]
