# Supplementary material for: Metagenomics of Parkinson’s disease implicates the gut microbiome in multiple disease mechanisms
Source: Nat Commun. 2022 Nov 15;13:6958. doi: 10.1038/s41467-022-34667-x (PMC9663292; doi:10.1038/s41467-022-34667-x)
Supplement: Supplementary file 5 — Supplementary Code [file 41467_2022_34667_MOESM5_ESM.zip]

Archive with 4 entries (4 files):
- Supplementary_Code.Rmd
- __MACOSX/._Supplementary_Code.Rmd
- Supplementary_Code.pdf
- __MACOSX/._Supplementary_Code.pdf
